# Supplementary material for: Global burden and trends of hematologic malignancies based on Global Cancer Observatory 2022 and Global Burden of Disease 2021
Source: Exp Hematol Oncol. 2025 Jul 17;14:98. doi: 10.1186/s40164-025-00684-x (PMC12273037; doi:10.1186/s40164-025-00684-x)
Supplement: Supplementary file 3 — Supplementary Material 3 [file 40164_2025_684_MOESM3_ESM.xlsx]

## Sheet: Table S2
Location	1990 prevalent cases (95% CI)	1990 ASPR (95% CI)	2021 prevalent cases (95% CI)	2021 ASPR (95% CI)	EAPC (95% CI)
Global	270222 (241909-286757)	5.24 (4.7-5.55)	361579 (307336-414718)	4.42 (3.75-5.09)	-0.48 (-0.6 to -0.36)
High SDI	134610 (130620-138708)	14.12 (13.7-14.55)	132507 (125199-140139)	10.67 (10.06-11.31)	-0.82 (-1.1 to -0.53)
High-middle SDI	75510 (68602-80833)	6.74 (6.12-7.22)	95849 (85469-104169)	6.71 (6.02-7.35)	0.07 (-0.09 to 0.23)
Middle SDI	28253 (19796-32870)	1.7 (1.18-1.98)	65888 (46901-80894)	2.6 (1.84-3.18)	1.48 (1.36 to 1.6)
Low-middle SDI	20145 (13640-26424)	1.86 (1.25-2.48)	41553 (30423-61267)	2.11 (1.55-3.12)	0.4 (0.31 to 0.49)
Low SDI	11349 (6571-14096)	2.53 (1.49-3.22)	25377 (14743-34680)	2.35 (1.38-3.23)	-0.41 (-0.49 to -0.32)
Andean Latin America	409 (303-525)	1.19 (0.89-1.51)	1630 (1182-2119)	2.42 (1.75-3.14)	2.78 (2.57 to 3)
Australasia	2399 (2076-2778)	11.15 (9.6-12.96)	4934 (3993-6058)	14.37 (11.58-17.73)	1.17 (0.67 to 1.68)
Caribbean	1951 (1664-2236)	5.53 (4.75-6.29)	2465 (2089-2897)	4.91 (4.16-5.75)	-0.58 (-0.78 to -0.37)
Central Asia	2501 (2176-2860)	3.64 (3.17-4.13)	3957 (3379-4656)	4.05 (3.46-4.74)	0.43 (0.24 to 0.62)
Central Europe	12957 (11990-13878)	10.04 (9.25-10.79)	12847 (11443-14553)	10.69 (9.52-12.13)	0.04 (-0.22 to 0.3)
Central Latin America	4048 (3870-4240)	2.67 (2.56-2.78)	9912 (8884-11069)	3.76 (3.37-4.2)	1.26 (1.12 to 1.4)
Central Sub-Saharan Africa	380 (272-578)	0.89 (0.62-1.37)	1149 (743-1881)	1.01 (0.64-1.62)	0.47 (0.36 to 0.58)
East Asia	13694 (6254-18711)	1.19 (0.54-1.62)	25215 (15585-32883)	1.4 (0.88-1.82)	0.49 (0.36 to 0.62)
Eastern Europe	29671 (28069-31649)	13.03 (12.35-13.88)	31025 (28609-33609)	14.44 (13.3-15.66)	0.17 (-0.05 to 0.4)
Eastern Sub-Saharan Africa	5204 (3393-6894)	3.04 (1.95-4.03)	12451 (7176-17885)	2.99 (1.74-4.23)	-0.21 (-0.3 to -0.11)
High-income Asia Pacific	2322 (2177-2593)	1.19 (1.11-1.33)	5136 (4542-5627)	2.16 (1.9-2.4)	2.74 (2.44 to 3.05)
High-income North America	74425 (72393-76481)	24.32 (23.68-25.03)	55237 (52804-57731)	12.9 (12.32-13.51)	-2.09 (-2.46 to -1.71)
North Africa and Middle East	7311 (5256-10195)	2.31 (1.67-3.32)	27626 (17591-35910)	4.37 (2.79-5.7)	2.4 (2.27 to 2.53)
Oceania	31 (20-47)	0.52 (0.34-0.79)	65 (41-94)	0.48 (0.31-0.7)	-0.16 (-0.25 to -0.07)
South Asia	21573 (13247-27806)	2.07 (1.26-2.7)	44882 (31561-66992)	2.32 (1.62-3.46)	0.33 (0.22 to 0.44)
Southeast Asia	5618 (4345-8990)	1.25 (0.96-2.04)	13514 (10116-22989)	1.84 (1.38-3.13)	1.06 (0.94 to 1.18)
Southern Latin America	2270 (1905-2766)	4.63 (3.89-5.62)	5142 (4254-6159)	7.19 (5.92-8.64)	1.75 (1.43 to 2.06)
Southern Sub-Saharan Africa	574 (405-820)	1.2 (0.85-1.7)	1324 (821-1711)	1.6 (0.99-2.06)	1.13 (0.93 to 1.33)
Tropical Latin America	2939 (2774-3098)	2.03 (1.93-2.14)	6103 (5629-6553)	2.54 (2.35-2.74)	1.01 (0.82 to 1.2)
Western Europe	75053 (71232-78983)	18.25 (17.28-19.26)	85101 (79382-91964)	17.95 (16.74-19.39)	0.28 (-0.09 to 0.66)
Western Sub-Saharan Africa	4890 (1757-7444)	2.9 (1.11-4.34)	11863 (4007-19475)	2.56 (0.93-4.08)	-0.57 (-0.7 to -0.44)

## Sheet: Table S3
Location	1990 Death cases (95% CI)	1990 ASDR (95% CI)	2021 Death cases (95% CI)	2021 ASDR (95% CI)	EAPC (95% CI)
Global	28977 (21390-33107)	0.63 (0.47-0.72)	28180 (20895-35653)	0.34 (0.25-0.43)	-2.07 (-2.14 to -2.01)
High SDI	5619 (5385-5839)	0.54 (0.52-0.56)	3621 (3313-3861)	0.2 (0.18-0.21)	-3.13 (-3.22 to -3.03)
High-middle SDI	6830 (5417-7795)	0.66 (0.52-0.75)	4473 (3735-4959)	0.25 (0.21-0.28)	-3.24 (-3.33 to -3.16)
Middle SDI	6750 (4351-8031)	0.52 (0.33-0.62)	6648 (4796-8226)	0.26 (0.18-0.32)	-2.36 (-2.46 to -2.26)
Low-middle SDI	5982 (3905-8099)	0.69 (0.45-0.95)	7700 (5517-11205)	0.45 (0.33-0.66)	-1.42 (-1.47 to -1.37)
Low SDI	3757 (2191-4735)	1.06 (0.62-1.37)	5712 (3274-7874)	0.7 (0.41-0.96)	-1.5 (-1.57 to -1.43)
Andean Latin America	122 (89-155)	0.46 (0.33-0.58)	209 (149-263)	0.34 (0.24-0.43)	-0.85 (-1 to -0.71)
Australasia	97 (87-108)	0.42 (0.38-0.47)	100 (83-119)	0.21 (0.17-0.25)	-1.85 (-2.08 to -1.63)
Caribbean	246 (213-278)	0.82 (0.72-0.93)	245 (202-298)	0.47 (0.39-0.58)	-1.9 (-2.01 to -1.79)
Central Asia	330 (289-379)	0.57 (0.5-0.66)	334 (286-386)	0.37 (0.31-0.42)	-1.5 (-1.77 to -1.22)
Central Europe	1487 (1380-1580)	1.05 (0.98-1.12)	619 (552-702)	0.34 (0.3-0.39)	-4.1 (-4.29 to -3.92)
Central Latin America	874 (841-905)	0.8 (0.77-0.83)	1144 (1025-1264)	0.45 (0.41-0.5)	-1.86 (-2.1 to -1.63)
Central Sub-Saharan Africa	135 (94-209)	0.42 (0.28-0.67)	291 (189-456)	0.35 (0.23-0.55)	-0.49 (-0.53 to -0.45)
East Asia	4453 (1914-6117)	0.46 (0.19-0.63)	2509 (1560-3315)	0.12 (0.08-0.17)	-4.66 (-4.88 to -4.43)
Eastern Europe	2090 (1958-2270)	0.83 (0.78-0.9)	1224 (1109-1366)	0.44 (0.4-0.49)	-2.52 (-2.79 to -2.24)
Eastern Sub-Saharan Africa	1641 (1057-2161)	1.25 (0.79-1.69)	2571 (1495-3637)	0.85 (0.5-1.17)	-1.4 (-1.46 to -1.34)
High-income Asia Pacific	194 (179-229)	0.1 (0.09-0.12)	287 (250-314)	0.07 (0.06-0.08)	-0.63 (-0.87 to -0.38)
High-income North America	2067 (1994-2121)	0.62 (0.6-0.64)	1365 (1255-1441)	0.24 (0.22-0.25)	-3.1 (-3.2 to -3)
North Africa and Middle East	1374 (1028-2154)	0.59 (0.44-0.97)	1926 (1275-2660)	0.37 (0.25-0.52)	-1.38 (-1.45 to -1.32)
Oceania	6 (4-9)	0.13 (0.09-0.21)	10 (6-15)	0.1 (0.06-0.14)	-0.77 (-0.89 to -0.65)
South Asia	6412 (3897-8484)	0.76 (0.46-1.02)	7968 (5644-11893)	0.46 (0.33-0.69)	-1.69 (-1.76 to -1.62)
Southeast Asia	1064 (808-1800)	0.3 (0.23-0.53)	1212 (902-2192)	0.18 (0.13-0.32)	-1.83 (-1.88 to -1.79)
Southern Latin America	347 (295-412)	0.74 (0.63-0.88)	279 (238-330)	0.34 (0.29-0.4)	-2.13 (-2.43 to -1.83)
Southern Sub-Saharan Africa	134 (92-193)	0.35 (0.23-0.51)	254 (157-329)	0.36 (0.22-0.45)	0.33 (0.05 to 0.61)
Tropical Latin America	659 (630-691)	0.57 (0.54-0.6)	668 (622-713)	0.27 (0.25-0.28)	-2.18 (-2.37 to -1.99)
Western Europe	3568 (3395-3747)	0.7 (0.67-0.74)	2234 (2022-2444)	0.28 (0.26-0.31)	-2.67 (-2.86 to -2.47)
Western Sub-Saharan Africa	1678 (650-2474)	1.29 (0.53-1.88)	2730 (1017-4206)	0.84 (0.34-1.26)	-1.54 (-1.63 to -1.46)

## Sheet: Table S4
Location	1990 DALY cases (95% CI)	1990 ASDALYR (95% CI)	2021 DALY cases (95% CI)	2021 ASDALYR (95% CI)	EAPC (95% CI)
Global	1324591 (959601-1519698)	26.05 (18.98-29.88)	1196188 (847436-1528816)	14.82 (10.43-18.96)	-1.88 (-1.94 to -1.83)
High SDI	209508 (200842-217614)	21.21 (20.32-22.05)	108066 (99603-116259)	7.47 (6.79-8.08)	-3.28 (-3.36 to -3.19)
High-middle SDI	282742 (224555-321732)	26.01 (20.61-29.61)	150856 (127241-169551)	9.62 (8.12-10.92)	-3.42 (-3.52 to -3.33)
Middle SDI	313804 (201729-372719)	20.02 (12.85-23.74)	260520 (186114-318967)	10.07 (7.16-12.25)	-2.25 (-2.34 to -2.15)
Low-middle SDI	312022 (204528-410803)	29.47 (19.31-39.82)	365163 (254655-521024)	19.23 (13.52-27.62)	-1.41 (-1.46 to -1.36)
Low SDI	204921 (116641-254461)	46.17 (27.01-58.33)	310628 (175857-424443)	30.28 (17.44-41.75)	-1.52 (-1.59 to -1.45)
Andean Latin America	5626 (4140-7196)	17.22 (12.61-21.9)	7478 (5438-9683)	11.54 (8.36-14.99)	-1.18 (-1.33 to -1.03)
Australasia	3449 (3098-3871)	15.5 (13.89-17.42)	3077 (2551-3726)	7.82 (6.43-9.56)	-1.83 (-2.06 to -1.6)
Caribbean	10568 (9093-11998)	31.94 (27.49-36.17)	9214 (7360-11534)	18.26 (14.55-22.85)	-1.93 (-2.05 to -1.81)
Central Asia	16024 (13920-18458)	24.92 (21.7-28.65)	14811 (12566-17316)	15.38 (13.08-17.92)	-1.67 (-1.95 to -1.38)
Central Europe	58032 (53689-61787)	42.74 (39.47-45.54)	19730 (17668-22429)	13.13 (11.74-14.91)	-4.19 (-4.36 to -4.03)
Central Latin America	40397 (38848-41975)	29.21 (28.13-30.3)	40960 (36779-45433)	15.73 (14.13-17.44)	-1.97 (-2.22 to -1.71)
Central Sub-Saharan Africa	6616 (4719-10157)	16.11 (11.1-24.94)	14129 (9178-22885)	13.46 (8.72-21.03)	-0.48 (-0.53 to -0.43)
East Asia	184560 (80628-254693)	16.41 (7.15-22.57)	76505 (48148-103457)	4.12 (2.65-5.57)	-4.91 (-5.14 to -4.68)
Eastern Europe	94033 (88010-102639)	39.26 (36.77-42.73)	47328 (42875-53143)	19.47 (17.58-21.87)	-2.78 (-3.08 to -2.48)
Eastern Sub-Saharan Africa	92942 (60516-122557)	55.2 (35.46-72.99)	143662 (84125-207575)	36.96 (21.46-52.26)	-1.45 (-1.5 to -1.39)
High-income Asia Pacific	6713 (6153-8177)	3.47 (3.17-4.24)	6709 (5957-7336)	2.29 (2.04-2.51)	-0.84 (-1.05 to -0.64)
High-income North America	82621 (80297-85177)	26.27 (25.53-27.07)	41164 (39012-43357)	8.53 (8.11-8.99)	-3.57 (-3.71 to -3.43)
North Africa and Middle East	68056 (50633-102297)	23.42 (17.56-36.25)	84452 (54757-115350)	14.14 (9.23-19.41)	-1.46 (-1.53 to -1.39)
Oceania	314 (195-467)	5.55 (3.52-8.48)	518 (309-746)	4.09 (2.47-5.85)	-0.78 (-0.88 to -0.67)
South Asia	340599 (208339-440246)	33.47 (20.33-44.17)	377077 (265483-555671)	20.17 (14.2-29.71)	-1.7 (-1.77 to -1.63)
Southeast Asia	52168 (39927-85524)	12.34 (9.36-20.7)	50290 (37009-91054)	6.95 (5.15-12.56)	-1.97 (-2.02 to -1.91)
Southern Latin America	12660 (10711-15242)	26.26 (22.24-31.61)	9606 (8161-11397)	12.57 (10.66-14.94)	-2.02 (-2.31 to -1.72)
Southern Sub-Saharan Africa	6722 (4672-9548)	14.82 (10.22-21.38)	11968 (7470-15667)	15.06 (9.35-19.6)	0.34 (0.02 to 0.67)
Tropical Latin America	29985 (28629-31450)	22.14 (21.15-23.19)	26287 (24496-28106)	10.68 (9.95-11.42)	-2.09 (-2.26 to -1.92)
Western Europe	124993 (119633-130982)	27.78 (26.61-29.14)	62713 (57877-68054)	10.58 (9.84-11.55)	-2.77 (-2.97 to -2.57)
Western Sub-Saharan Africa	87513 (31474-132816)	52.63 (20.31-77.49)	148510 (51245-235831)	34.29 (12.87-52.91)	-1.55 (-1.65 to -1.45)

## Sheet: Table S5
cause_name	location_name	measure_name	age_name	metric_name	year	val	upper	lower
Hodgkin lymphoma	India	Deaths	All ages	Number	2021	4892.7	7198.89	3408.12
Hodgkin lymphoma	Nigeria	Deaths	Age-standardized	Rate	2021	1.56458	2.44016	0.557236
Hodgkin lymphoma	China	Deaths	All ages	Number	2021	2443.23	3231.64	1506.76
Hodgkin lymphoma	Pakistan	Deaths	Age-standardized	Rate	2021	1.23194	1.8754	0.844278
Hodgkin lymphoma	Nigeria	Deaths	All ages	Number	2021	2383.32	3870.36	759.793
Hodgkin lymphoma	Somalia	Deaths	Age-standardized	Rate	2021	1.22243	1.82458	0.727037
Hodgkin lymphoma	Pakistan	Deaths	All ages	Number	2021	2314.59	3426.03	1579.47
Hodgkin lymphoma	Uganda	Deaths	Age-standardized	Rate	2021	1.1354	1.6326	0.689945
Hodgkin lymphoma	United States of America	Deaths	All ages	Number	2021	1242.65	1308.08	1146.35
Hodgkin lymphoma	Libya	Deaths	Age-standardized	Rate	2021	1.07873	1.58397	0.690334
Hodgkin lymphoma	Ethiopia	Deaths	All ages	Number	2021	814.236	1290.36	481.674
Hodgkin lymphoma	Ethiopia	Deaths	Age-standardized	Rate	2021	1.06651	1.62347	0.618699
Hodgkin lymphoma	Russian Federation	Deaths	All ages	Number	2021	804.995	872.138	738.91
Hodgkin lymphoma	Mozambique	Deaths	Age-standardized	Rate	2021	1.04013	1.57186	0.53631
Hodgkin lymphoma	Mexico	Deaths	All ages	Number	2021	678.871	761.006	595.151
Hodgkin lymphoma	Afghanistan	Deaths	Age-standardized	Rate	2021	1.02709	1.64401	0.653462
Hodgkin lymphoma	Brazil	Deaths	All ages	Number	2021	650.862	696.611	602.247
Hodgkin lymphoma	Eritrea	Deaths	Age-standardized	Rate	2021	1.01212	1.45495	0.592681
Hodgkin lymphoma	Bangladesh	Deaths	All ages	Number	2021	636.709	1328.77	355.052
Hodgkin lymphoma	Burundi	Deaths	Age-standardized	Rate	2021	0.902803	1.38686	0.465124
Hodgkin lymphoma	Indonesia	Deaths	All ages	Number	2021	467.7	1005.67	274.381
Hodgkin lymphoma	South Sudan	Deaths	Age-standardized	Rate	2021	0.899625	1.31538	0.532842
Hodgkin lymphoma	Italy	Deaths	All ages	Number	2021	453.477	499.211	403.618
Hodgkin lymphoma	Monaco	Deaths	Age-standardized	Rate	2021	0.857424	1.40351	0.515352
Hodgkin lymphoma	Germany	Deaths	All ages	Number	2021	392.182	470.329	318.944
Hodgkin lymphoma	Georgia	Deaths	Age-standardized	Rate	2021	0.84208	1.01526	0.692824
Hodgkin lymphoma	United Kingdom	Deaths	All ages	Number	2021	343.69	360.059	322.25
Hodgkin lymphoma	Turkmenistan	Deaths	Age-standardized	Rate	2021	0.834806	1.07538	0.645388
Hodgkin lymphoma	Uganda	Deaths	All ages	Number	2021	335.462	493.979	196.428
Hodgkin lymphoma	Comoros	Deaths	Age-standardized	Rate	2021	0.778342	1.17951	0.461611
Hodgkin lymphoma	Ukraine	Deaths	All ages	Number	2021	298.386	410.616	214.983
Hodgkin lymphoma	Zambia	Deaths	Age-standardized	Rate	2021	0.761782	1.10874	0.458551
Hodgkin lymphoma	United Republic of Tanzania	Deaths	All ages	Number	2021	297.07	452.244	166.971
Hodgkin lymphoma	Rwanda	Deaths	Age-standardized	Rate	2021	0.734217	1.13314	0.42586
Hodgkin lymphoma	France	Deaths	All ages	Number	2021	279.125	340.207	227.168
Hodgkin lymphoma	Greece	Deaths	Age-standardized	Rate	2021	0.730765	0.801977	0.655306
Hodgkin lymphoma	Turkey	Deaths	All ages	Number	2021	272.566	442.984	187.514
Hodgkin lymphoma	Haiti	Deaths	Age-standardized	Rate	2021	0.729909	1.12426	0.380742
Hodgkin lymphoma	Viet Nam	Deaths	All ages	Number	2021	269.911	415.751	177.742
Hodgkin lymphoma	Djibouti	Deaths	Age-standardized	Rate	2021	0.724522	1.13859	0.422525
Hodgkin lymphoma	Algeria	Deaths	All ages	Number	2021	239.426	360.452	157.856
Hodgkin lymphoma	Zimbabwe	Deaths	Age-standardized	Rate	2021	0.724132	1.04319	0.453869
Hodgkin lymphoma	Japan	Deaths	All ages	Number	2021	235.987	253.057	207.928
Hodgkin lymphoma	Samoa	Deaths	Age-standardized	Rate	2021	0.707011	1.4183	0.414693
Hodgkin lymphoma	Spain	Deaths	All ages	Number	2021	224.683	270.454	183.075
Hodgkin lymphoma	Cuba	Deaths	Age-standardized	Rate	2021	0.702931	0.859153	0.582455
Hodgkin lymphoma	Mozambique	Deaths	All ages	Number	2021	220.489	346.102	109.808
Hodgkin lymphoma	Madagascar	Deaths	Age-standardized	Rate	2021	0.70266	1.06716	0.402493
Hodgkin lymphoma	Iran (Islamic Republic of)	Deaths	All ages	Number	2021	220.243	271.797	112.765
Hodgkin lymphoma	United Republic of Tanzania	Deaths	Age-standardized	Rate	2021	0.684473	1.02464	0.387438
Hodgkin lymphoma	Democratic Republic of the Congo	Deaths	All ages	Number	2021	195.459	309.915	121.172
Hodgkin lymphoma	Palestine	Deaths	Age-standardized	Rate	2021	0.645018	0.842526	0.346124
Hodgkin lymphoma	Argentina	Deaths	All ages	Number	2021	194.071	230.926	163.219
Hodgkin lymphoma	Tunisia	Deaths	Age-standardized	Rate	2021	0.628465	1.0064	0.398464
Hodgkin lymphoma	Poland	Deaths	All ages	Number	2021	193.799	209.585	177.021
Hodgkin lymphoma	Algeria	Deaths	Age-standardized	Rate	2021	0.623278	0.947667	0.414364
Hodgkin lymphoma	Colombia	Deaths	All ages	Number	2021	190.424	234.562	153.719
Hodgkin lymphoma	Lebanon	Deaths	Age-standardized	Rate	2021	0.595376	0.794631	0.357726
Hodgkin lymphoma	Afghanistan	Deaths	All ages	Number	2021	189.558	298.457	122.476
Hodgkin lymphoma	Lesotho	Deaths	Age-standardized	Rate	2021	0.581885	0.91833	0.378026
Hodgkin lymphoma	Morocco	Deaths	All ages	Number	2021	185.309	268.987	119.837
Hodgkin lymphoma	Costa Rica	Deaths	Age-standardized	Rate	2021	0.581047	0.702714	0.472492
Hodgkin lymphoma	Somalia	Deaths	All ages	Number	2021	161.196	249.436	93.1359
Hodgkin lymphoma	North Macedonia	Deaths	Age-standardized	Rate	2021	0.578832	0.914591	0.391117
Hodgkin lymphoma	Venezuela (Bolivarian Republic of)	Deaths	All ages	Number	2021	154.085	202.399	114.228
Hodgkin lymphoma	Montenegro	Deaths	Age-standardized	Rate	2021	0.573048	0.81209	0.3855
Hodgkin lymphoma	Madagascar	Deaths	All ages	Number	2021	149.636	224.235	85.4304
Hodgkin lymphoma	Mali	Deaths	Age-standardized	Rate	2021	0.566158	1.00936	0.37832
Hodgkin lymphoma	South Africa	Deaths	All ages	Number	2021	144.541	180.016	86.2515
Hodgkin lymphoma	Bolivia (Plurinational State of)	Deaths	Age-standardized	Rate	2021	0.544452	0.797956	0.312848
Hodgkin lymphoma	Kenya	Deaths	All ages	Number	2021	143.962	215.691	83.2712
Hodgkin lymphoma	Venezuela (Bolivarian Republic of)	Deaths	Age-standardized	Rate	2021	0.537503	0.703743	0.398432
Hodgkin lymphoma	Greece	Deaths	All ages	Number	2021	142.382	156.918	125.899
Hodgkin lymphoma	Ukraine	Deaths	Age-standardized	Rate	2021	0.536815	0.740155	0.389171
Hodgkin lymphoma	Sudan	Deaths	All ages	Number	2021	137.453	228.717	79.3147
Hodgkin lymphoma	Bahrain	Deaths	Age-standardized	Rate	2021	0.536024	0.742406	0.32309
Hodgkin lymphoma	Iraq	Deaths	All ages	Number	2021	132.823	193.38	65.9848
Hodgkin lymphoma	Republic of Moldova	Deaths	Age-standardized	Rate	2021	0.533615	0.623225	0.452114
Hodgkin lymphoma	Canada	Deaths	All ages	Number	2021	122.173	150.242	99.7133
Hodgkin lymphoma	Mexico	Deaths	Age-standardized	Rate	2021	0.530856	0.594385	0.465645
Hodgkin lymphoma	Nepal	Deaths	All ages	Number	2021	120.929	252.903	67.1114
Hodgkin lymphoma	Morocco	Deaths	Age-standardized	Rate	2021	0.518138	0.748883	0.336529
Hodgkin lymphoma	Cuba	Deaths	All ages	Number	2021	117.221	143.282	97.6313
Hodgkin lymphoma	Namibia	Deaths	Age-standardized	Rate	2021	0.512552	0.757731	0.322357
Hodgkin lymphoma	Philippines	Deaths	All ages	Number	2021	108.472	140.146	68.1427
Hodgkin lymphoma	Eswatini	Deaths	Age-standardized	Rate	2021	0.50964	0.776542	0.330844
Hodgkin lymphoma	Uzbekistan	Deaths	All ages	Number	2021	107.224	142.343	79.7092
Hodgkin lymphoma	Yemen	Deaths	Age-standardized	Rate	2021	0.502884	0.796941	0.305318
Hodgkin lymphoma	Romania	Deaths	All ages	Number	2021	104.933	130.123	81.3427
Hodgkin lymphoma	Central African Republic	Deaths	Age-standardized	Rate	2021	0.501454	0.755569	0.333601
Hodgkin lymphoma	Zambia	Deaths	All ages	Number	2021	104.394	155.648	61.7283
Hodgkin lymphoma	Bulgaria	Deaths	Age-standardized	Rate	2021	0.49436	0.633634	0.382698
Hodgkin lymphoma	Yemen	Deaths	All ages	Number	2021	102.597	159.069	59.6562
Hodgkin lymphoma	Myanmar	Deaths	All ages	Number	2021	102.208	226.684	56.9417
Hodgkin lymphoma	Guinea	Deaths	Age-standardized	Rate	2021	0.485601	0.773968	0.32838
Hodgkin lymphoma	Saudi Arabia	Deaths	All ages	Number	2021	90.021	157.101	22.0745
Hodgkin lymphoma	Belarus	Deaths	Age-standardized	Rate	2021	0.476744	0.625856	0.365339
Hodgkin lymphoma	Mali	Deaths	All ages	Number	2021	88.8944	145.557	57.4391
Hodgkin lymphoma	Azerbaijan	Deaths	Age-standardized	Rate	2021	0.475326	0.705425	0.290065
Hodgkin lymphoma	Australia	Deaths	All ages	Number	2021	85.9084	103.735	69.9475
Hodgkin lymphoma	Ecuador	Deaths	Age-standardized	Rate	2021	0.475052	0.605101	0.367438
Hodgkin lymphoma	Netherlands	Deaths	All ages	Number	2021	85.505	100.209	72.0246
Hodgkin lymphoma	Saint Lucia	Deaths	Age-standardized	Rate	2021	0.462854	0.560299	0.376532
Hodgkin lymphoma	Thailand	Deaths	All ages	Number	2021	84.0378	180.001	51.0356
Hodgkin lymphoma	San Marino	Deaths	Age-standardized	Rate	2021	0.45983	0.705885	0.266358
Hodgkin lymphoma	Burundi	Deaths	All ages	Number	2021	82.6771	128.612	42.3152
Hodgkin lymphoma	Sudan	Deaths	Age-standardized	Rate	2021	0.451682	0.752986	0.270137
Hodgkin lymphoma	Egypt	Deaths	All ages	Number	2021	81.724	194.533	40.7016
Hodgkin lymphoma	Uruguay	Deaths	Age-standardized	Rate	2021	0.445714	0.536411	0.369581
Hodgkin lymphoma	Zimbabwe	Deaths	All ages	Number	2021	81.0372	116.346	48.3999
Hodgkin lymphoma	Malawi	Deaths	Age-standardized	Rate	2021	0.445446	0.625503	0.264816
Hodgkin lymphoma	Tunisia	Deaths	All ages	Number	2021	80.1251	128.488	50.9391
Hodgkin lymphoma	Saint Vincent and the Grenadines	Deaths	Age-standardized	Rate	2021	0.443927	0.513424	0.382369
Hodgkin lymphoma	Ecuador	Deaths	All ages	Number	2021	80.0393	102.102	61.9651
Hodgkin lymphoma	Nepal	Deaths	Age-standardized	Rate	2021	0.439585	0.90861	0.250905
Hodgkin lymphoma	Côte d'Ivoire	Deaths	All ages	Number	2021	78.6839	121.843	47.7923
Hodgkin lymphoma	Iraq	Deaths	Age-standardized	Rate	2021	0.429883	0.614142	0.217518
Hodgkin lymphoma	Peru	Deaths	All ages	Number	2021	75.138	107.096	42.7756
Hodgkin lymphoma	Suriname	Deaths	Age-standardized	Rate	2021	0.421697	0.587555	0.246962
Hodgkin lymphoma	Rwanda	Deaths	All ages	Number	2021	74.4074	119.469	41.5057
Hodgkin lymphoma	Bhutan	Deaths	Age-standardized	Rate	2021	0.41999	0.922042	0.222551
Hodgkin lymphoma	Malaysia	Deaths	All ages	Number	2021	72.3492	90.8511	42.3833
Hodgkin lymphoma	Serbia	Deaths	Age-standardized	Rate	2021	0.419212	0.624015	0.279026
Hodgkin lymphoma	Haiti	Deaths	All ages	Number	2021	72.2751	111.656	38.5157
Hodgkin lymphoma	Bangladesh	Deaths	Age-standardized	Rate	2021	0.410493	0.850867	0.232784
Hodgkin lymphoma	Libya	Deaths	All ages	Number	2021	68.3928	99.9782	43.0431
Hodgkin lymphoma	Russian Federation	Deaths	Age-standardized	Rate	2021	0.409193	0.441053	0.376555
Hodgkin lymphoma	Chile	Deaths	All ages	Number	2021	64.2425	75.4996	54.0581
Hodgkin lymphoma	Guyana	Deaths	Age-standardized	Rate	2021	0.407457	0.523011	0.312687
Hodgkin lymphoma	Malawi	Deaths	All ages	Number	2021	62.5959	91.6628	35.2732
Hodgkin lymphoma	Côte d'Ivoire	Deaths	Age-standardized	Rate	2021	0.403895	0.638931	0.268702
Hodgkin lymphoma	Belarus	Deaths	All ages	Number	2021	61.8973	81.3006	47.794
Hodgkin lymphoma	Kenya	Deaths	Age-standardized	Rate	2021	0.402899	0.5851	0.240408
Hodgkin lymphoma	South Sudan	Deaths	All ages	Number	2021	60.9902	90.6738	35.4234
Hodgkin lymphoma	Slovakia	Deaths	Age-standardized	Rate	2021	0.396931	0.598667	0.258172
Hodgkin lymphoma	Angola	Deaths	All ages	Number	2021	60.027	92.4099	37.7199
Hodgkin lymphoma	Belize	Deaths	Age-standardized	Rate	2021	0.389114	0.452282	0.334341
Hodgkin lymphoma	Serbia	Deaths	All ages	Number	2021	59.1984	87.3318	39.5254
Hodgkin lymphoma	Dominica	Deaths	Age-standardized	Rate	2021	0.38906	0.578249	0.247188
Hodgkin lymphoma	Czechia	Deaths	All ages	Number	2021	57.3696	70.5982	44.6997
Hodgkin lymphoma	United Arab Emirates	Deaths	Age-standardized	Rate	2021	0.384059	0.535389	0.237331
Hodgkin lymphoma	Bolivia (Plurinational State of)	Deaths	All ages	Number	2021	53.5987	80.9998	30.8488
Hodgkin lymphoma	Lithuania	Deaths	Age-standardized	Rate	2021	0.382471	0.462155	0.307515
Hodgkin lymphoma	Bulgaria	Deaths	All ages	Number	2021	53.4109	69.8278	41.2167
Hodgkin lymphoma	Italy	Deaths	Age-standardized	Rate	2021	0.373544	0.408006	0.339616
Hodgkin lymphoma	Azerbaijan	Deaths	All ages	Number	2021	52.1965	79.1071	31.7655
Hodgkin lymphoma	Latvia	Deaths	Age-standardized	Rate	2021	0.368971	0.476046	0.276992
Hodgkin lymphoma	Belgium	Deaths	All ages	Number	2021	51.5485	62.9028	42.1091
Hodgkin lymphoma	India	Deaths	Age-standardized	Rate	2021	0.366639	0.539489	0.255314
Hodgkin lymphoma	Kazakhstan	Deaths	All ages	Number	2021	51.5201	61.2686	42.9237
Hodgkin lymphoma	Gambia	Deaths	Age-standardized	Rate	2021	0.364276	0.656587	0.242834
Hodgkin lymphoma	Eritrea	Deaths	All ages	Number	2021	49.5657	72.4329	28.4156
Hodgkin lymphoma	Argentina	Deaths	Age-standardized	Rate	2021	0.363405	0.431766	0.306169
Hodgkin lymphoma	Democratic People's Republic of Korea	Deaths	All ages	Number	2021	49.5197	83.4909	34.2454
Hodgkin lymphoma	Democratic Republic of the Congo	Deaths	Age-standardized	Rate	2021	0.360326	0.569525	0.222937
Hodgkin lymphoma	Sri Lanka	Deaths	All ages	Number	2021	47.9392	82.5486	29.4388
Hodgkin lymphoma	Puerto Rico	Deaths	Age-standardized	Rate	2021	0.356906	0.439543	0.283065
Hodgkin lymphoma	Guinea	Deaths	All ages	Number	2021	46.4211	71.7899	29.4934
Hodgkin lymphoma	Mauritius	Deaths	Age-standardized	Rate	2021	0.356549	0.391767	0.321121
Hodgkin lymphoma	Portugal	Deaths	All ages	Number	2021	45.4751	55.1598	37.1598
Hodgkin lymphoma	Oman	Deaths	Age-standardized	Rate	2021	0.354138	0.494664	0.178489
Hodgkin lymphoma	Republic of Korea	Deaths	All ages	Number	2021	42.4075	58.8646	23.7982
Hodgkin lymphoma	Colombia	Deaths	Age-standardized	Rate	2021	0.352295	0.433272	0.285148
Hodgkin lymphoma	Austria	Deaths	All ages	Number	2021	41.5193	49.1068	35.0662
Hodgkin lymphoma	Romania	Deaths	Age-standardized	Rate	2021	0.351944	0.441749	0.272054
Hodgkin lymphoma	Turkmenistan	Deaths	All ages	Number	2021	40.9952	53.0984	31.521
Hodgkin lymphoma	Mongolia	Deaths	Age-standardized	Rate	2021	0.349574	0.502516	0.209196
Hodgkin lymphoma	Georgia	Deaths	All ages	Number	2021	40.8691	49.7923	33.1265
Hodgkin lymphoma	Brunei Darussalam	Deaths	Age-standardized	Rate	2021	0.349395	0.472663	0.224627
Hodgkin lymphoma	Hungary	Deaths	All ages	Number	2021	37.6363	48.3852	29.454
Hodgkin lymphoma	El Salvador	Deaths	Age-standardized	Rate	2021	0.344698	0.468968	0.220137
Hodgkin lymphoma	Lebanon	Deaths	All ages	Number	2021	36.5083	48.7849	22.0115
Hodgkin lymphoma	Uzbekistan	Deaths	Age-standardized	Rate	2021	0.336292	0.444297	0.252361
Hodgkin lymphoma	Cambodia	Deaths	All ages	Number	2021	35.5877	77.3469	18.8634
Hodgkin lymphoma	Malta	Deaths	Age-standardized	Rate	2021	0.328585	0.402057	0.274553
Hodgkin lymphoma	Slovakia	Deaths	All ages	Number	2021	31.9182	48.6191	20.8795
Hodgkin lymphoma	Poland	Deaths	Age-standardized	Rate	2021	0.327892	0.353805	0.300991
Hodgkin lymphoma	Costa Rica	Deaths	All ages	Number	2021	31.1677	37.7174	25.3467
Hodgkin lymphoma	Congo	Deaths	Age-standardized	Rate	2021	0.326706	0.496137	0.222462
Hodgkin lymphoma	Sweden	Deaths	All ages	Number	2021	30.8539	36.4081	25.4937
Hodgkin lymphoma	Angola	Deaths	Age-standardized	Rate	2021	0.324475	0.495175	0.203213
Hodgkin lymphoma	Israel	Deaths	All ages	Number	2021	29.6643	34.8154	24.6963
Hodgkin lymphoma	Botswana	Deaths	Age-standardized	Rate	2021	0.321555	0.52011	0.196689
Hodgkin lymphoma	Republic of Moldova	Deaths	All ages	Number	2021	26.8354	31.2614	22.8372
Hodgkin lymphoma	United Kingdom	Deaths	Age-standardized	Rate	2021	0.319388	0.332196	0.30487
Hodgkin lymphoma	Guatemala	Deaths	All ages	Number	2021	25.7781	30.0574	21.6698
Hodgkin lymphoma	Czechia	Deaths	Age-standardized	Rate	2021	0.319119	0.40104	0.24754
Hodgkin lymphoma	Cameroon	Deaths	All ages	Number	2021	24.2423	38.123	14.7438
Hodgkin lymphoma	Bosnia and Herzegovina	Deaths	Age-standardized	Rate	2021	0.314141	0.497298	0.210466
Hodgkin lymphoma	Norway	Deaths	All ages	Number	2021	23.6072	26.2921	20.7698
Hodgkin lymphoma	Seychelles	Deaths	Age-standardized	Rate	2021	0.302858	0.436185	0.216046
Hodgkin lymphoma	El Salvador	Deaths	All ages	Number	2021	21.8146	29.6107	13.9816
Hodgkin lymphoma	Bahamas	Deaths	Age-standardized	Rate	2021	0.301592	0.380482	0.239698
Hodgkin lymphoma	United Arab Emirates	Deaths	All ages	Number	2021	21.3659	34.9786	13.1038
Hodgkin lymphoma	Bermuda	Deaths	Age-standardized	Rate	2021	0.298648	0.383642	0.235633
Hodgkin lymphoma	Uruguay	Deaths	All ages	Number	2021	21.0964	25.401	17.4651
Hodgkin lymphoma	Turkey	Deaths	Age-standardized	Rate	2021	0.298442	0.488524	0.205556
Hodgkin lymphoma	Palestine	Deaths	All ages	Number	2021	21.0634	27.2131	11.4216
Hodgkin lymphoma	Albania	Deaths	Age-standardized	Rate	2021	0.29571	0.475615	0.195452
Hodgkin lymphoma	Finland	Deaths	All ages	Number	2021	20.0492	23.3043	16.7028
Hodgkin lymphoma	Barbados	Deaths	Age-standardized	Rate	2021	0.293541	0.370274	0.226977
Hodgkin lymphoma	Switzerland	Deaths	All ages	Number	2021	19.2359	23.4674	15.6156
Hodgkin lymphoma	Cyprus	Deaths	Age-standardized	Rate	2021	0.286875	0.424445	0.19139
Hodgkin lymphoma	Ireland	Deaths	All ages	Number	2021	19.2305	23.4019	15.5682
Hodgkin lymphoma	Saudi Arabia	Deaths	Age-standardized	Rate	2021	0.28463	0.471276	0.0773969
Hodgkin lymphoma	Puerto Rico	Deaths	All ages	Number	2021	18.7164	23.2404	14.8055
Hodgkin lymphoma	Netherlands	Deaths	Age-standardized	Rate	2021	0.280078	0.329015	0.238643
Hodgkin lymphoma	Denmark	Deaths	All ages	Number	2021	18.4977	22.5261	14.7616
Hodgkin lymphoma	Ireland	Deaths	Age-standardized	Rate	2021	0.273036	0.330389	0.221163
Hodgkin lymphoma	Honduras	Deaths	All ages	Number	2021	18.2182	26.8601	10.8614
Hodgkin lymphoma	Kazakhstan	Deaths	Age-standardized	Rate	2021	0.272164	0.323423	0.226809
Hodgkin lymphoma	Niger	Deaths	All ages	Number	2021	18.0359	30.7102	10.3823
Hodgkin lymphoma	Chile	Deaths	Age-standardized	Rate	2021	0.270996	0.318435	0.228093
Hodgkin lymphoma	Burkina Faso	Deaths	All ages	Number	2021	17.8855	27.66	11.583
Hodgkin lymphoma	South Africa	Deaths	Age-standardized	Rate	2021	0.27019	0.332928	0.160242
Hodgkin lymphoma	Paraguay	Deaths	All ages	Number	2021	17.3956	25.1968	11.0983
Hodgkin lymphoma	Viet Nam	Deaths	Age-standardized	Rate	2021	0.269909	0.410417	0.177683
Hodgkin lymphoma	North Macedonia	Deaths	All ages	Number	2021	17.259	27.2513	11.7076
Hodgkin lymphoma	Paraguay	Deaths	Age-standardized	Rate	2021	0.269616	0.387247	0.170171
Hodgkin lymphoma	Central African Republic	Deaths	All ages	Number	2021	17.1893	25.5744	11.3888
Hodgkin lymphoma	Estonia	Deaths	Age-standardized	Rate	2021	0.269347	0.338521	0.204836
Hodgkin lymphoma	Taiwan (Province of China)	Deaths	All ages	Number	2021	16.4053	18.9749	14.1174
Hodgkin lymphoma	Iran (Islamic Republic of)	Deaths	Age-standardized	Rate	2021	0.268798	0.331523	0.138587
Hodgkin lymphoma	Jordan	Deaths	All ages	Number	2021	16.385	23.6168	9.99537
Hodgkin lymphoma	Austria	Deaths	Age-standardized	Rate	2021	0.267932	0.313581	0.22772
Hodgkin lymphoma	Bosnia and Herzegovina	Deaths	All ages	Number	2021	16.3833	25.663	11.0321
Hodgkin lymphoma	Belgium	Deaths	Age-standardized	Rate	2021	0.26745	0.326493	0.219088
Hodgkin lymphoma	Lithuania	Deaths	All ages	Number	2021	15.8353	19.4346	12.7114
Hodgkin lymphoma	Gabon	Deaths	Age-standardized	Rate	2021	0.267169	0.387399	0.176123
Hodgkin lymphoma	Chad	Deaths	All ages	Number	2021	15.323	24.655	10.0331
Hodgkin lymphoma	Brazil	Deaths	Age-standardized	Rate	2021	0.267014	0.285814	0.246795
Hodgkin lymphoma	Croatia	Deaths	All ages	Number	2021	15.2446	18.249	12.635
Hodgkin lymphoma	Spain	Deaths	Age-standardized	Rate	2021	0.26694	0.322459	0.219336
Hodgkin lymphoma	New Zealand	Deaths	All ages	Number	2021	14.2024	16.775	11.8392
Hodgkin lymphoma	Trinidad and Tobago	Deaths	Age-standardized	Rate	2021	0.262868	0.336852	0.199645
Hodgkin lymphoma	Senegal	Deaths	All ages	Number	2021	14.1593	22.2736	9.18366
Hodgkin lymphoma	Israel	Deaths	Age-standardized	Rate	2021	0.258973	0.303945	0.217174
Hodgkin lymphoma	Kyrgyzstan	Deaths	All ages	Number	2021	13.9821	18.0482	10.4042
Hodgkin lymphoma	Norway	Deaths	Age-standardized	Rate	2021	0.253582	0.281226	0.226078
Hodgkin lymphoma	Lao People's Democratic Republic	Deaths	All ages	Number	2021	13.2335	30.13	6.9923
Hodgkin lymphoma	Honduras	Deaths	Age-standardized	Rate	2021	0.253064	0.369605	0.151518
Hodgkin lymphoma	Congo	Deaths	All ages	Number	2021	12.4163	18.6433	8.1137
Hodgkin lymphoma	Greenland	Deaths	Age-standardized	Rate	2021	0.251914	0.442958	0.176698
Hodgkin lymphoma	Nicaragua	Deaths	All ages	Number	2021	12.3817	16.7974	8.20067
Hodgkin lymphoma	Fiji	Deaths	Age-standardized	Rate	2021	0.251876	0.384951	0.152636
Hodgkin lymphoma	Oman	Deaths	All ages	Number	2021	11.3948	16.5141	5.49549
Hodgkin lymphoma	Cambodia	Deaths	Age-standardized	Rate	2021	0.247359	0.530788	0.134282
Hodgkin lymphoma	Albania	Deaths	All ages	Number	2021	10.9693	17.8597	7.26006
Hodgkin lymphoma	Panama	Deaths	Age-standardized	Rate	2021	0.245434	0.296995	0.195232
Hodgkin lymphoma	Panama	Deaths	All ages	Number	2021	10.7997	13.0712	8.58848
Hodgkin lymphoma	United States of America	Deaths	Age-standardized	Rate	2021	0.240338	0.25181	0.224125
Hodgkin lymphoma	Latvia	Deaths	All ages	Number	2021	10.5369	13.5847	7.93529
Hodgkin lymphoma	France	Deaths	Age-standardized	Rate	2021	0.237797	0.289645	0.195205
Hodgkin lymphoma	Mongolia	Deaths	All ages	Number	2021	10.3052	14.9446	6.21306
Hodgkin lymphoma	Grenada	Deaths	Age-standardized	Rate	2021	0.237064	0.290122	0.192745
Hodgkin lymphoma	Namibia	Deaths	All ages	Number	2021	9.65539	14.2169	5.80663
Hodgkin lymphoma	Hungary	Deaths	Age-standardized	Rate	2021	0.236755	0.30305	0.18701
Hodgkin lymphoma	Benin	Deaths	All ages	Number	2021	9.20242	14.3188	5.77665
Hodgkin lymphoma	Malaysia	Deaths	Age-standardized	Rate	2021	0.235493	0.29718	0.13841
Hodgkin lymphoma	Armenia	Deaths	All ages	Number	2021	8.87202	10.5192	7.3011
Hodgkin lymphoma	Kyrgyzstan	Deaths	Age-standardized	Rate	2021	0.232458	0.297656	0.175714
Hodgkin lymphoma	Lesotho	Deaths	All ages	Number	2021	8.39835	13.5845	5.39363
Hodgkin lymphoma	Portugal	Deaths	Age-standardized	Rate	2021	0.231737	0.28402	0.190763
Hodgkin lymphoma	Tajikistan	Deaths	All ages	Number	2021	8.28647	12.989	5.15939
Hodgkin lymphoma	Equatorial Guinea	Deaths	Age-standardized	Rate	2021	0.231475	0.365785	0.140261
Hodgkin lymphoma	Singapore	Deaths	All ages	Number	2021	7.09785	8.67285	5.83786
Hodgkin lymphoma	Armenia	Deaths	Age-standardized	Rate	2021	0.229609	0.272378	0.188927
Hodgkin lymphoma	Djibouti	Deaths	All ages	Number	2021	7.08165	11.4879	3.96183
Hodgkin lymphoma	Germany	Deaths	Age-standardized	Rate	2021	0.22917	0.271368	0.191913
Hodgkin lymphoma	Sierra Leone	Deaths	All ages	Number	2021	7.07671	11.1433	4.45925
Hodgkin lymphoma	Nicaragua	Deaths	Age-standardized	Rate	2021	0.224364	0.300996	0.145905
Hodgkin lymphoma	Togo	Deaths	All ages	Number	2021	7.05803	10.2539	4.60806
Hodgkin lymphoma	Lao People's Democratic Republic	Deaths	Age-standardized	Rate	2021	0.222919	0.501674	0.119909
Hodgkin lymphoma	Slovenia	Deaths	All ages	Number	2021	6.62173	8.58847	5.05791
Hodgkin lymphoma	Peru	Deaths	Age-standardized	Rate	2021	0.217639	0.309789	0.122506
Hodgkin lymphoma	Jamaica	Deaths	All ages	Number	2021	6.52881	8.77556	4.80961
Hodgkin lymphoma	Australia	Deaths	Age-standardized	Rate	2021	0.214636	0.259639	0.174977
Hodgkin lymphoma	Botswana	Deaths	All ages	Number	2021	6.41093	10.7285	3.62458
Hodgkin lymphoma	Jamaica	Deaths	Age-standardized	Rate	2021	0.211722	0.284702	0.156112
Hodgkin lymphoma	Gambia	Deaths	All ages	Number	2021	6.29215	10.9878	4.10346
Hodgkin lymphoma	Croatia	Deaths	Age-standardized	Rate	2021	0.207754	0.245586	0.172793
Hodgkin lymphoma	Mauritius	Deaths	All ages	Number	2021	5.87367	6.45857	5.26493
Hodgkin lymphoma	Timor-Leste	Deaths	Age-standardized	Rate	2021	0.204846	0.48225	0.10347
Hodgkin lymphoma	Bahrain	Deaths	All ages	Number	2021	5.81075	8.75437	3.52647
Hodgkin lymphoma	Canada	Deaths	Age-standardized	Rate	2021	0.203432	0.250436	0.166088
Hodgkin lymphoma	Cyprus	Deaths	All ages	Number	2021	5.48756	8.10221	3.66568
Hodgkin lymphoma	Guatemala	Deaths	Age-standardized	Rate	2021	0.202337	0.235775	0.16984
Hodgkin lymphoma	Dominican Republic	Deaths	All ages	Number	2021	5.48476	12.6	2.706
Hodgkin lymphoma	Andorra	Deaths	Age-standardized	Rate	2021	0.198621	0.301373	0.115728
Hodgkin lymphoma	Papua New Guinea	Deaths	All ages	Number	2021	5.454	8.45275	2.752
Hodgkin lymphoma	Finland	Deaths	Age-standardized	Rate	2021	0.196281	0.227119	0.165642
Hodgkin lymphoma	Estonia	Deaths	All ages	Number	2021	5.38993	6.71726	4.14147
Hodgkin lymphoma	Myanmar	Deaths	Age-standardized	Rate	2021	0.195102	0.427243	0.109676
Hodgkin lymphoma	Kuwait	Deaths	All ages	Number	2021	5.24897	6.48783	4.13775
Hodgkin lymphoma	Sri Lanka	Deaths	Age-standardized	Rate	2021	0.190557	0.325972	0.117652
Hodgkin lymphoma	Comoros	Deaths	All ages	Number	2021	4.98724	7.53768	2.90332
Hodgkin lymphoma	Guinea-Bissau	Deaths	Age-standardized	Rate	2021	0.187521	0.280188	0.125951
Hodgkin lymphoma	Montenegro	Deaths	All ages	Number	2021	4.85691	6.88584	3.26764
Hodgkin lymphoma	New Zealand	Deaths	Age-standardized	Rate	2021	0.184657	0.217772	0.154851
Hodgkin lymphoma	Trinidad and Tobago	Deaths	All ages	Number	2021	4.45601	5.73116	3.38579
Hodgkin lymphoma	Qatar	Deaths	Age-standardized	Rate	2021	0.182702	0.276275	0.0981023
Hodgkin lymphoma	Eswatini	Deaths	All ages	Number	2021	4.35513	6.81562	2.675
Hodgkin lymphoma	Indonesia	Deaths	Age-standardized	Rate	2021	0.180279	0.388439	0.106629
Hodgkin lymphoma	Liberia	Deaths	All ages	Number	2021	4.35163	6.61723	2.67915
Hodgkin lymphoma	Iceland	Deaths	Age-standardized	Rate	2021	0.178335	0.216957	0.144979
Hodgkin lymphoma	Ghana	Deaths	All ages	Number	2021	4.07287	5.95728	2.02136
Hodgkin lymphoma	Slovenia	Deaths	Age-standardized	Rate	2021	0.175677	0.229055	0.132932
Hodgkin lymphoma	Gabon	Deaths	All ages	Number	2021	3.52777	5.26186	2.29177
Hodgkin lymphoma	Jordan	Deaths	Age-standardized	Rate	2021	0.17479	0.24502	0.105916
Hodgkin lymphoma	Denmark	Deaths	Age-standardized	Rate	2021	0.174734	0.210354	0.141837
Hodgkin lymphoma	Qatar	Deaths	All ages	Number	2021	3.23845	5.06364	1.70367
Hodgkin lymphoma	Luxembourg	Deaths	Age-standardized	Rate	2021	0.166202	0.189885	0.145101
Hodgkin lymphoma	Bhutan	Deaths	All ages	Number	2021	2.98778	6.60229	1.54239
Hodgkin lymphoma	Chad	Deaths	Age-standardized	Rate	2021	0.155949	0.232543	0.0989677
Hodgkin lymphoma	Guyana	Deaths	All ages	Number	2021	2.95546	3.80865	2.25788
Hodgkin lymphoma	Democratic People's Republic of Korea	Deaths	Age-standardized	Rate	2021	0.155744	0.262316	0.108668
Hodgkin lymphoma	Syrian Arab Republic	Deaths	All ages	Number	2021	2.77632	3.98878	1.36788
Hodgkin lymphoma	Sweden	Deaths	Age-standardized	Rate	2021	0.154918	0.18351	0.12917
Hodgkin lymphoma	Mauritania	Deaths	All ages	Number	2021	2.71096	4.31445	1.78952
Hodgkin lymphoma	Kuwait	Deaths	Age-standardized	Rate	2021	0.138476	0.170741	0.109099
Hodgkin lymphoma	Suriname	Deaths	All ages	Number	2021	2.59814	3.61155	1.51937
Hodgkin lymphoma	Niger	Deaths	Age-standardized	Rate	2021	0.136105	0.220886	0.0810634
Hodgkin lymphoma	Malta	Deaths	All ages	Number	2021	2.56943	3.15532	2.13433
Hodgkin lymphoma	Burkina Faso	Deaths	Age-standardized	Rate	2021	0.130506	0.190847	0.0807739
Hodgkin lymphoma	Guinea-Bissau	Deaths	All ages	Number	2021	2.42001	3.72299	1.62434
Hodgkin lymphoma	Maldives	Deaths	Age-standardized	Rate	2021	0.130134	0.187212	0.0825909
Hodgkin lymphoma	Timor-Leste	Deaths	All ages	Number	2021	2.16213	5.08164	1.08668
Hodgkin lymphoma	Senegal	Deaths	Age-standardized	Rate	2021	0.129049	0.192832	0.0853808
Hodgkin lymphoma	Fiji	Deaths	All ages	Number	2021	2.15756	3.34771	1.29669
Hodgkin lymphoma	Togo	Deaths	Age-standardized	Rate	2021	0.12697	0.182622	0.0834297
Hodgkin lymphoma	Equatorial Guinea	Deaths	All ages	Number	2021	2.0955	3.43155	1.23084
Hodgkin lymphoma	China	Deaths	Age-standardized	Rate	2021	0.125356	0.167105	0.077969
Hodgkin lymphoma	Luxembourg	Deaths	All ages	Number	2021	1.62216	1.85801	1.41119
Hodgkin lymphoma	United States Virgin Islands	Deaths	Age-standardized	Rate	2021	0.124015	0.182238	0.0675556
Hodgkin lymphoma	Belize	Deaths	All ages	Number	2021	1.44778	1.6907	1.23739
Hodgkin lymphoma	Liberia	Deaths	Age-standardized	Rate	2021	0.122384	0.178866	0.0754591
Hodgkin lymphoma	Brunei Darussalam	Deaths	All ages	Number	2021	1.38904	1.8973	0.898781
Hodgkin lymphoma	Switzerland	Deaths	Age-standardized	Rate	2021	0.121498	0.147766	0.0993553
Hodgkin lymphoma	Barbados	Deaths	All ages	Number	2021	1.26613	1.5963	0.979421
Hodgkin lymphoma	Cameroon	Deaths	Age-standardized	Rate	2021	0.120469	0.181875	0.0723906
Hodgkin lymphoma	Bahamas	Deaths	All ages	Number	2021	1.25221	1.58752	0.991711
Hodgkin lymphoma	Sierra Leone	Deaths	Age-standardized	Rate	2021	0.120435	0.184198	0.0750777
Hodgkin lymphoma	Samoa	Deaths	All ages	Number	2021	1.21776	2.43361	0.711094
Hodgkin lymphoma	Benin	Deaths	Age-standardized	Rate	2021	0.113175	0.166905	0.0706974
Hodgkin lymphoma	Saint Lucia	Deaths	All ages	Number	2021	1.00662	1.21979	0.819642
Hodgkin lymphoma	Philippines	Deaths	Age-standardized	Rate	2021	0.111823	0.143619	0.0693053
Hodgkin lymphoma	Iceland	Deaths	All ages	Number	2021	0.888012	1.08243	0.720728
Hodgkin lymphoma	Egypt	Deaths	Age-standardized	Rate	2021	0.111517	0.271684	0.0538028
Hodgkin lymphoma	Saint Vincent and the Grenadines	Deaths	All ages	Number	2021	0.582059	0.673973	0.499959
Hodgkin lymphoma	Tajikistan	Deaths	Age-standardized	Rate	2021	0.0989045	0.153879	0.060905
Hodgkin lymphoma	Monaco	Deaths	All ages	Number	2021	0.577469	0.954455	0.351134
Hodgkin lymphoma	Guam	Deaths	Age-standardized	Rate	2021	0.0969813	0.12648	0.0481774
Hodgkin lymphoma	Maldives	Deaths	All ages	Number	2021	0.563126	0.931027	0.363326
Hodgkin lymphoma	Thailand	Deaths	Age-standardized	Rate	2021	0.0953792	0.197379	0.0586905
Hodgkin lymphoma	Solomon Islands	Deaths	All ages	Number	2021	0.446658	0.677404	0.24517
Hodgkin lymphoma	Mauritania	Deaths	Age-standardized	Rate	2021	0.0948359	0.14457	0.0636266
Hodgkin lymphoma	Seychelles	Deaths	All ages	Number	2021	0.342224	0.492009	0.24359
Hodgkin lymphoma	Singapore	Deaths	Age-standardized	Rate	2021	0.0914323	0.111311	0.0762092
Hodgkin lymphoma	Bermuda	Deaths	All ages	Number	2021	0.330022	0.423462	0.258659
Hodgkin lymphoma	Solomon Islands	Deaths	Age-standardized	Rate	2021	0.0870116	0.129829	0.0479239
Hodgkin lymphoma	Dominica	Deaths	All ages	Number	2021	0.30455	0.449977	0.193061
Hodgkin lymphoma	Antigua and Barbuda	Deaths	Age-standardized	Rate	2021	0.0868263	0.0962556	0.0779379
Hodgkin lymphoma	Grenada	Deaths	All ages	Number	2021	0.268613	0.327186	0.218529
Hodgkin lymphoma	Marshall Islands	Deaths	Age-standardized	Rate	2021	0.0842097	0.121165	0.0462958
Hodgkin lymphoma	San Marino	Deaths	All ages	Number	2021	0.264944	0.416704	0.155625
Hodgkin lymphoma	Nauru	Deaths	Age-standardized	Rate	2021	0.0840528	0.126274	0.0432408
Hodgkin lymphoma	Andorra	Deaths	All ages	Number	2021	0.260543	0.395746	0.151787
Hodgkin lymphoma	Vanuatu	Deaths	Age-standardized	Rate	2021	0.0749415	0.111693	0.0422113
Hodgkin lymphoma	Vanuatu	Deaths	All ages	Number	2021	0.180524	0.266526	0.101004
Hodgkin lymphoma	Micronesia (Federated States of)	Deaths	Age-standardized	Rate	2021	0.0745727	0.109815	0.042249
Hodgkin lymphoma	Greenland	Deaths	All ages	Number	2021	0.165251	0.287809	0.115148
Hodgkin lymphoma	Japan	Deaths	Age-standardized	Rate	2021	0.0741263	0.0778139	0.0684987
Hodgkin lymphoma	Guam	Deaths	All ages	Number	2021	0.165137	0.214556	0.0833495
Hodgkin lymphoma	Papua New Guinea	Deaths	Age-standardized	Rate	2021	0.0686636	0.108944	0.034457
Hodgkin lymphoma	United States Virgin Islands	Deaths	All ages	Number	2021	0.129911	0.184411	0.0742029
Hodgkin lymphoma	Saint Kitts and Nevis	Deaths	Age-standardized	Rate	2021	0.0684889	0.0822486	0.0571919
Hodgkin lymphoma	Antigua and Barbuda	Deaths	All ages	Number	2021	0.0898664	0.0996017	0.0803755
Hodgkin lymphoma	Tokelau	Deaths	Age-standardized	Rate	2021	0.0682523	0.0962333	0.0412209
Hodgkin lymphoma	Micronesia (Federated States of)	Deaths	All ages	Number	2021	0.0679206	0.100795	0.0377761
Hodgkin lymphoma	Tuvalu	Deaths	Age-standardized	Rate	2021	0.0680129	0.0995035	0.0392844
Hodgkin lymphoma	Kiribati	Deaths	All ages	Number	2021	0.0488033	0.077441	0.0190581
Hodgkin lymphoma	American Samoa	Deaths	Age-standardized	Rate	2021	0.0616594	0.0897078	0.0309499
Hodgkin lymphoma	Saint Kitts and Nevis	Deaths	All ages	Number	2021	0.0443897	0.0537969	0.0365792
Hodgkin lymphoma	Niue	Deaths	Age-standardized	Rate	2021	0.0578128	0.0761961	0.0348782
Hodgkin lymphoma	Marshall Islands	Deaths	All ages	Number	2021	0.0403508	0.0583414	0.0215521
Hodgkin lymphoma	Republic of Korea	Deaths	Age-standardized	Rate	2021	0.051012	0.0708988	0.0293516
Hodgkin lymphoma	Cabo Verde	Deaths	All ages	Number	2021	0.0394726	0.0558501	0.0199073
Hodgkin lymphoma	Dominican Republic	Deaths	Age-standardized	Rate	2021	0.0509188	0.117576	0.025137
Hodgkin lymphoma	Tonga	Deaths	All ages	Number	2021	0.0382671	0.0588018	0.0214073
Hodgkin lymphoma	Kiribati	Deaths	Age-standardized	Rate	2021	0.0481735	0.0762746	0.0192737
Hodgkin lymphoma	American Samoa	Deaths	All ages	Number	2021	0.029112	0.0420405	0.0145345
Hodgkin lymphoma	Taiwan (Province of China)	Deaths	Age-standardized	Rate	2021	0.0438437	0.050975	0.0375837
Hodgkin lymphoma	Northern Mariana Islands	Deaths	All ages	Number	2021	0.0121361	0.0167921	0.00557604
Hodgkin lymphoma	Tonga	Deaths	Age-standardized	Rate	2021	0.0436739	0.0668884	0.0246182
Hodgkin lymphoma	Sao Tome and Principe	Deaths	All ages	Number	2021	0.0085067	0.0125549	0.00420511
Hodgkin lymphoma	Cook Islands	Deaths	Age-standardized	Rate	2021	0.0377069	0.0604758	0.0234648
Hodgkin lymphoma	Cook Islands	Deaths	All ages	Number	2021	0.00790013	0.0124809	0.00498462
Hodgkin lymphoma	Northern Mariana Islands	Deaths	Age-standardized	Rate	2021	0.0240227	0.0325643	0.0110459
Hodgkin lymphoma	Tuvalu	Deaths	All ages	Number	2021	0.00778596	0.011406	0.00449498
Hodgkin lymphoma	Palau	Deaths	Age-standardized	Rate	2021	0.0209681	0.0311452	0.0109507
Hodgkin lymphoma	Nauru	Deaths	All ages	Number	2021	0.00719975	0.0109121	0.00352477
Hodgkin lymphoma	Syrian Arab Republic	Deaths	Age-standardized	Rate	2021	0.0209664	0.030019	0.0104417
Hodgkin lymphoma	Palau	Deaths	All ages	Number	2021	0.00417932	0.00614505	0.00231605
Hodgkin lymphoma	Ghana	Deaths	Age-standardized	Rate	2021	0.0170883	0.0246783	0.00848355
Hodgkin lymphoma	Niue	Deaths	All ages	Number	2021	0.00103927	0.00137413	0.000623651
Hodgkin lymphoma	Cabo Verde	Deaths	Age-standardized	Rate	2021	0.00800766	0.0112565	0.00394887
Hodgkin lymphoma	Tokelau	Deaths	All ages	Number	2021	0.000957288	0.00136207	0.000575754
Hodgkin lymphoma	Sao Tome and Principe	Deaths	Age-standardized	Rate	2021	0.00581248	0.00840944	0.00271905
Hodgkin lymphoma	India	DALYs (Disability-Adjusted Life Years)	All ages	Number	2021	215853	318061	149157
Hodgkin lymphoma	Nigeria	DALYs (Disability-Adjusted Life Years)	Age-standardized	Rate	2021	63.6584	103.429	20.3777
Hodgkin lymphoma	Nigeria	DALYs (Disability-Adjusted Life Years)	All ages	Number	2021	129803	215854	38544.8
Hodgkin lymphoma	Pakistan	DALYs (Disability-Adjusted Life Years)	Age-standardized	Rate	2021	54.9335	81.1636	37.3881
Hodgkin lymphoma	Pakistan	DALYs (Disability-Adjusted Life Years)	All ages	Number	2021	125293	180500	84296.6
Hodgkin lymphoma	Somalia	DALYs (Disability-Adjusted Life Years)	Age-standardized	Rate	2021	52.2374	79.9991	30.4857
Hodgkin lymphoma	China	DALYs (Disability-Adjusted Life Years)	All ages	Number	2021	74190.6	100603	46299.5
Hodgkin lymphoma	Uganda	DALYs (Disability-Adjusted Life Years)	Age-standardized	Rate	2021	50.0319	73.4331	29.6729
Hodgkin lymphoma	Ethiopia	DALYs (Disability-Adjusted Life Years)	All ages	Number	2021	44591.5	72419.5	26485.6
Hodgkin lymphoma	Mozambique	DALYs (Disability-Adjusted Life Years)	Age-standardized	Rate	2021	45.9582	71.7472	22.9819
Hodgkin lymphoma	United States of America	DALYs (Disability-Adjusted Life Years)	All ages	Number	2021	37269.3	39283.4	35310.6
Hodgkin lymphoma	Ethiopia	DALYs (Disability-Adjusted Life Years)	Age-standardized	Rate	2021	45.1041	71.7999	26.5173
Hodgkin lymphoma	Russian Federation	DALYs (Disability-Adjusted Life Years)	All ages	Number	2021	30486	33089.6	28061
Hodgkin lymphoma	Eritrea	DALYs (Disability-Adjusted Life Years)	Age-standardized	Rate	2021	44.4394	64.7589	25.4853
Hodgkin lymphoma	Bangladesh	DALYs (Disability-Adjusted Life Years)	All ages	Number	2021	30094	62759	16585.6
Hodgkin lymphoma	Libya	DALYs (Disability-Adjusted Life Years)	Age-standardized	Rate	2021	43.3382	62.5895	26.319
Hodgkin lymphoma	Brazil	DALYs (Disability-Adjusted Life Years)	All ages	Number	2021	25565.9	27365.9	23739.9
Hodgkin lymphoma	Afghanistan	DALYs (Disability-Adjusted Life Years)	Age-standardized	Rate	2021	41.6396	65.5491	26.7333
Hodgkin lymphoma	Mexico	DALYs (Disability-Adjusted Life Years)	All ages	Number	2021	24046	26835.8	21375.7
Hodgkin lymphoma	South Sudan	DALYs (Disability-Adjusted Life Years)	Age-standardized	Rate	2021	39.589	58.532	22.9527
Hodgkin lymphoma	Indonesia	DALYs (Disability-Adjusted Life Years)	All ages	Number	2021	19802	42925.1	11456
Hodgkin lymphoma	Burundi	DALYs (Disability-Adjusted Life Years)	Age-standardized	Rate	2021	39.5465	61.0846	20.2525
Hodgkin lymphoma	Uganda	DALYs (Disability-Adjusted Life Years)	All ages	Number	2021	19569.9	29400.3	11169.5
Hodgkin lymphoma	Turkmenistan	DALYs (Disability-Adjusted Life Years)	Age-standardized	Rate	2021	38.5206	50.516	29.6133
Hodgkin lymphoma	United Republic of Tanzania	DALYs (Disability-Adjusted Life Years)	All ages	Number	2021	16550.9	25776.9	9242.32
Hodgkin lymphoma	Monaco	DALYs (Disability-Adjusted Life Years)	Age-standardized	Rate	2021	38.0098	63.2419	23.074
Hodgkin lymphoma	Mozambique	DALYs (Disability-Adjusted Life Years)	All ages	Number	2021	12609.2	20096	6090.92
Hodgkin lymphoma	Comoros	DALYs (Disability-Adjusted Life Years)	Age-standardized	Rate	2021	34.4391	52.0556	19.9604
Hodgkin lymphoma	Ukraine	DALYs (Disability-Adjusted Life Years)	All ages	Number	2021	12397.2	17180.8	8912.34
Hodgkin lymphoma	Georgia	DALYs (Disability-Adjusted Life Years)	Age-standardized	Rate	2021	33.7289	41.6467	26.6158
Hodgkin lymphoma	Italy	DALYs (Disability-Adjusted Life Years)	All ages	Number	2021	11838.3	13037.7	10768.2
Hodgkin lymphoma	Zambia	DALYs (Disability-Adjusted Life Years)	Age-standardized	Rate	2021	33.5732	49.6842	19.8703
Hodgkin lymphoma	United Kingdom	DALYs (Disability-Adjusted Life Years)	All ages	Number	2021	10780	11308.6	10278.1
Hodgkin lymphoma	Rwanda	DALYs (Disability-Adjusted Life Years)	Age-standardized	Rate	2021	32.0908	51.9724	17.8374
Hodgkin lymphoma	Viet Nam	DALYs (Disability-Adjusted Life Years)	All ages	Number	2021	10695.2	15986.9	6936.5
Hodgkin lymphoma	Madagascar	DALYs (Disability-Adjusted Life Years)	Age-standardized	Rate	2021	31.9142	47.7537	18.1935
Hodgkin lymphoma	Germany	DALYs (Disability-Adjusted Life Years)	All ages	Number	2021	10449.6	12550.4	8663.04
Hodgkin lymphoma	Zimbabwe	DALYs (Disability-Adjusted Life Years)	Age-standardized	Rate	2021	31.0665	44.9495	18.5566
Hodgkin lymphoma	Algeria	DALYs (Disability-Adjusted Life Years)	All ages	Number	2021	10369.3	14914.4	6715.08
Hodgkin lymphoma	Djibouti	DALYs (Disability-Adjusted Life Years)	Age-standardized	Rate	2021	30.5205	49.623	17.067
Hodgkin lymphoma	Afghanistan	DALYs (Disability-Adjusted Life Years)	All ages	Number	2021	10192.9	16208.9	6574.67
Hodgkin lymphoma	United Republic of Tanzania	DALYs (Disability-Adjusted Life Years)	Age-standardized	Rate	2021	30.5011	46.4079	17.0946
Hodgkin lymphoma	Turkey	DALYs (Disability-Adjusted Life Years)	All ages	Number	2021	9822.85	16624.9	6771.42
Hodgkin lymphoma	Samoa	DALYs (Disability-Adjusted Life Years)	Age-standardized	Rate	2021	29.7564	59.1435	17.2849
Hodgkin lymphoma	Democratic Republic of the Congo	DALYs (Disability-Adjusted Life Years)	All ages	Number	2021	9430.55	15326.2	5854.89
Hodgkin lymphoma	Haiti	DALYs (Disability-Adjusted Life Years)	Age-standardized	Rate	2021	29.2224	45.046	15.5648
Hodgkin lymphoma	Somalia	DALYs (Disability-Adjusted Life Years)	All ages	Number	2021	9238.91	14515.4	5364.87
Hodgkin lymphoma	Greece	DALYs (Disability-Adjusted Life Years)	Age-standardized	Rate	2021	28.1256	31.0888	25.4967
Hodgkin lymphoma	Iran (Islamic Republic of)	DALYs (Disability-Adjusted Life Years)	All ages	Number	2021	9155.58	11296	4669.78
Hodgkin lymphoma	Cuba	DALYs (Disability-Adjusted Life Years)	Age-standardized	Rate	2021	26.0103	31.7151	21.2614
Hodgkin lymphoma	Madagascar	DALYs (Disability-Adjusted Life Years)	All ages	Number	2021	8576.8	13011.9	4984.56
Hodgkin lymphoma	Ukraine	DALYs (Disability-Adjusted Life Years)	Age-standardized	Rate	2021	25.5355	35.5112	18.611
Hodgkin lymphoma	France	DALYs (Disability-Adjusted Life Years)	All ages	Number	2021	7909.29	9704.33	6481.29
Hodgkin lymphoma	Tunisia	DALYs (Disability-Adjusted Life Years)	Age-standardized	Rate	2021	24.6778	38.0334	15.509
Hodgkin lymphoma	Kenya	DALYs (Disability-Adjusted Life Years)	All ages	Number	2021	7442.21	11525.3	4381.77
Hodgkin lymphoma	Algeria	DALYs (Disability-Adjusted Life Years)	Age-standardized	Rate	2021	24.2643	34.9682	15.7947
Hodgkin lymphoma	Morocco	DALYs (Disability-Adjusted Life Years)	All ages	Number	2021	7364.51	11345.9	4554.06
Hodgkin lymphoma	Mali	DALYs (Disability-Adjusted Life Years)	Age-standardized	Rate	2021	23.9766	40.1687	15.5835
Hodgkin lymphoma	Sudan	DALYs (Disability-Adjusted Life Years)	All ages	Number	2021	7037.21	11635.5	4004.24
Hodgkin lymphoma	Lesotho	DALYs (Disability-Adjusted Life Years)	Age-standardized	Rate	2021	23.536	38.4337	15.0213
Hodgkin lymphoma	Colombia	DALYs (Disability-Adjusted Life Years)	All ages	Number	2021	6742.92	8371.85	5492.69
Hodgkin lymphoma	Palestine	DALYs (Disability-Adjusted Life Years)	Age-standardized	Rate	2021	22.5216	29.0093	12.2124
Hodgkin lymphoma	Argentina	DALYs (Disability-Adjusted Life Years)	All ages	Number	2021	6701.12	7948.01	5624.45
Hodgkin lymphoma	Republic of Moldova	DALYs (Disability-Adjusted Life Years)	Age-standardized	Rate	2021	22.428	26.2188	18.9144
Hodgkin lymphoma	South Africa	DALYs (Disability-Adjusted Life Years)	All ages	Number	2021	6349.16	7914.65	3841.02
Hodgkin lymphoma	Lebanon	DALYs (Disability-Adjusted Life Years)	Age-standardized	Rate	2021	22.1971	29.4258	13.3445
Hodgkin lymphoma	Spain	DALYs (Disability-Adjusted Life Years)	All ages	Number	2021	6322.74	7688.64	5230.47
Hodgkin lymphoma	Montenegro	DALYs (Disability-Adjusted Life Years)	Age-standardized	Rate	2021	22.1046	31.9176	14.7857
Hodgkin lymphoma	Poland	DALYs (Disability-Adjusted Life Years)	All ages	Number	2021	6251.91	6769.81	5750.43
Hodgkin lymphoma	Guinea	DALYs (Disability-Adjusted Life Years)	Age-standardized	Rate	2021	21.1659	33.2345	13.5709
Hodgkin lymphoma	Iraq	DALYs (Disability-Adjusted Life Years)	All ages	Number	2021	6124.83	9166.85	2981.58
Hodgkin lymphoma	North Macedonia	DALYs (Disability-Adjusted Life Years)	Age-standardized	Rate	2021	21.1436	34.6472	13.9465
Hodgkin lymphoma	Zambia	DALYs (Disability-Adjusted Life Years)	All ages	Number	2021	5908.51	8933.5	3440.5
Hodgkin lymphoma	Eswatini	DALYs (Disability-Adjusted Life Years)	Age-standardized	Rate	2021	21.0534	32.8759	12.8818
Hodgkin lymphoma	Nepal	DALYs (Disability-Adjusted Life Years)	All ages	Number	2021	5700.72	12152.5	3059.42
Hodgkin lymphoma	Belarus	DALYs (Disability-Adjusted Life Years)	Age-standardized	Rate	2021	20.8365	27.5287	15.8451
Hodgkin lymphoma	Venezuela (Bolivarian Republic of)	DALYs (Disability-Adjusted Life Years)	All ages	Number	2021	5641.46	7433.84	4158.5
Hodgkin lymphoma	Azerbaijan	DALYs (Disability-Adjusted Life Years)	Age-standardized	Rate	2021	20.8257	31.9994	12.4433
Hodgkin lymphoma	Japan	DALYs (Disability-Adjusted Life Years)	All ages	Number	2021	5192.48	5515.17	4765.62
Hodgkin lymphoma	Namibia	DALYs (Disability-Adjusted Life Years)	Age-standardized	Rate	2021	20.7993	30.8948	12.2674
Hodgkin lymphoma	Mali	DALYs (Disability-Adjusted Life Years)	All ages	Number	2021	5002.82	7700.49	3068.4
Hodgkin lymphoma	Costa Rica	DALYs (Disability-Adjusted Life Years)	Age-standardized	Rate	2021	20.1219	24.3971	16.478
Hodgkin lymphoma	Uzbekistan	DALYs (Disability-Adjusted Life Years)	All ages	Number	2021	4994.7	6695.91	3661.82
Hodgkin lymphoma	Venezuela (Bolivarian Republic of)	DALYs (Disability-Adjusted Life Years)	Age-standardized	Rate	2021	20.1127	26.3941	14.874
Hodgkin lymphoma	Yemen	DALYs (Disability-Adjusted Life Years)	All ages	Number	2021	4859.28	7517.98	2684.49
Hodgkin lymphoma	Bulgaria	DALYs (Disability-Adjusted Life Years)	Age-standardized	Rate	2021	19.8786	25.1386	15.4608
Hodgkin lymphoma	Philippines	DALYs (Disability-Adjusted Life Years)	All ages	Number	2021	4851.13	6298.99	3078.19
Hodgkin lymphoma	Malawi	DALYs (Disability-Adjusted Life Years)	Age-standardized	Rate	2021	19.849	28.9916	11.2374
Hodgkin lymphoma	Burundi	DALYs (Disability-Adjusted Life Years)	All ages	Number	2021	4669.61	7347.49	2385.9
Hodgkin lymphoma	Central African Republic	DALYs (Disability-Adjusted Life Years)	Age-standardized	Rate	2021	19.6109	29.169	12.9771
Hodgkin lymphoma	Saudi Arabia	DALYs (Disability-Adjusted Life Years)	All ages	Number	2021	4423.69	7840.12	1053.93
Hodgkin lymphoma	Myanmar	DALYs (Disability-Adjusted Life Years)	All ages	Number	2021	4379.63	9853.46	2378.19
Hodgkin lymphoma	Morocco	DALYs (Disability-Adjusted Life Years)	Age-standardized	Rate	2021	19.5629	30.0337	12.1074
Hodgkin lymphoma	Côte d'Ivoire	DALYs (Disability-Adjusted Life Years)	All ages	Number	2021	4320.78	6507.93	2436.15
Hodgkin lymphoma	San Marino	DALYs (Disability-Adjusted Life Years)	Age-standardized	Rate	2021	19.4831	30.2683	11.0602
Hodgkin lymphoma	Saint Lucia	DALYs (Disability-Adjusted Life Years)	Age-standardized	Rate	2021	19.1655	23.2686	15.6794
Hodgkin lymphoma	Zimbabwe	DALYs (Disability-Adjusted Life Years)	All ages	Number	2021	4237.94	6117.9	2469.44
Hodgkin lymphoma	Bolivia (Plurinational State of)	DALYs (Disability-Adjusted Life Years)	Age-standardized	Rate	2021	18.6089	29.3508	10.4767
Hodgkin lymphoma	Rwanda	DALYs (Disability-Adjusted Life Years)	All ages	Number	2021	4011.64	6675.67	2232.94
Hodgkin lymphoma	Yemen	DALYs (Disability-Adjusted Life Years)	Age-standardized	Rate	2021	18.4644	28.6938	10.7112
Hodgkin lymphoma	Greece	DALYs (Disability-Adjusted Life Years)	All ages	Number	2021	3889.92	4279.49	3499.8
Hodgkin lymphoma	Nepal	DALYs (Disability-Adjusted Life Years)	Age-standardized	Rate	2021	18.4574	38.9149	9.91509
Hodgkin lymphoma	Canada	DALYs (Disability-Adjusted Life Years)	All ages	Number	2021	3887.54	4732.37	3160.33
Hodgkin lymphoma	Sudan	DALYs (Disability-Adjusted Life Years)	Age-standardized	Rate	2021	18.3295	30.3905	10.608
Hodgkin lymphoma	Cuba	DALYs (Disability-Adjusted Life Years)	All ages	Number	2021	3700.97	4511.72	3055.35
Hodgkin lymphoma	Mexico	DALYs (Disability-Adjusted Life Years)	Age-standardized	Rate	2021	18.0719	20.1384	16.083
Hodgkin lymphoma	Malawi	DALYs (Disability-Adjusted Life Years)	All ages	Number	2021	3576.52	5399.34	1940.37
Hodgkin lymphoma	Bangladesh	DALYs (Disability-Adjusted Life Years)	Age-standardized	Rate	2021	18.014	37.5118	10.0028
Hodgkin lymphoma	Egypt	DALYs (Disability-Adjusted Life Years)	All ages	Number	2021	3498.92	8436.73	1747.88
Hodgkin lymphoma	Saint Vincent and the Grenadines	DALYs (Disability-Adjusted Life Years)	Age-standardized	Rate	2021	17.9656	20.9508	15.4123
Hodgkin lymphoma	Haiti	DALYs (Disability-Adjusted Life Years)	All ages	Number	2021	3452.7	5348.44	1834.11
Hodgkin lymphoma	Russian Federation	DALYs (Disability-Adjusted Life Years)	Age-standardized	Rate	2021	17.6705	19.1519	16.2364
Hodgkin lymphoma	South Sudan	DALYs (Disability-Adjusted Life Years)	All ages	Number	2021	3448.68	5147.36	1972.02
Hodgkin lymphoma	Suriname	DALYs (Disability-Adjusted Life Years)	Age-standardized	Rate	2021	17.5832	24.3687	10.3986
Hodgkin lymphoma	Romania	DALYs (Disability-Adjusted Life Years)	All ages	Number	2021	3343.39	4238.82	2562.31
Hodgkin lymphoma	Bhutan	DALYs (Disability-Adjusted Life Years)	Age-standardized	Rate	2021	17.4875	39.024	8.69913
Hodgkin lymphoma	Thailand	DALYs (Disability-Adjusted Life Years)	All ages	Number	2021	3192.02	6453.17	1949.06
Hodgkin lymphoma	Bahrain	DALYs (Disability-Adjusted Life Years)	Age-standardized	Rate	2021	17.3811	25.177	10.7198
Hodgkin lymphoma	Tunisia	DALYs (Disability-Adjusted Life Years)	All ages	Number	2021	3097.87	4832.07	1958.03
Hodgkin lymphoma	Côte d'Ivoire	DALYs (Disability-Adjusted Life Years)	Age-standardized	Rate	2021	17.2752	26.6759	10.5548
Hodgkin lymphoma	Libya	DALYs (Disability-Adjusted Life Years)	All ages	Number	2021	3093.31	4512.7	1866.6
Hodgkin lymphoma	Guyana	DALYs (Disability-Adjusted Life Years)	Age-standardized	Rate	2021	16.9866	21.8995	12.9715
Hodgkin lymphoma	Angola	DALYs (Disability-Adjusted Life Years)	All ages	Number	2021	2999.86	4699.2	1879.82
Hodgkin lymphoma	Uruguay	DALYs (Disability-Adjusted Life Years)	Age-standardized	Rate	2021	16.7916	20.0969	13.8892
Hodgkin lymphoma	Malaysia	DALYs (Disability-Adjusted Life Years)	All ages	Number	2021	2968.35	3738.03	1707.16
Hodgkin lymphoma	Kenya	DALYs (Disability-Adjusted Life Years)	Age-standardized	Rate	2021	16.4383	24.5834	9.52918
Hodgkin lymphoma	Ecuador	DALYs (Disability-Adjusted Life Years)	All ages	Number	2021	2763.5	3548.27	2131.38
Hodgkin lymphoma	Iraq	DALYs (Disability-Adjusted Life Years)	Age-standardized	Rate	2021	16.4292	24.0656	8.10227
Hodgkin lymphoma	Eritrea	DALYs (Disability-Adjusted Life Years)	All ages	Number	2021	2726.36	4079.17	1558.34
Hodgkin lymphoma	Lithuania	DALYs (Disability-Adjusted Life Years)	Age-standardized	Rate	2021	16.0714	19.5081	13.0635
Hodgkin lymphoma	Australia	DALYs (Disability-Adjusted Life Years)	All ages	Number	2021	2668.13	3291.58	2180.75
Hodgkin lymphoma	Gambia	DALYs (Disability-Adjusted Life Years)	Age-standardized	Rate	2021	15.7103	27.535	10.2668
Hodgkin lymphoma	Peru	DALYs (Disability-Adjusted Life Years)	All ages	Number	2021	2658.02	3755.48	1623.42
Hodgkin lymphoma	Belize	DALYs (Disability-Adjusted Life Years)	Age-standardized	Rate	2021	15.638	18.2661	13.3217
Hodgkin lymphoma	Guinea	DALYs (Disability-Adjusted Life Years)	All ages	Number	2021	2579.04	4070.38	1533.91
Hodgkin lymphoma	Ecuador	DALYs (Disability-Adjusted Life Years)	Age-standardized	Rate	2021	15.6089	20.0247	12.0378
Hodgkin lymphoma	Netherlands	DALYs (Disability-Adjusted Life Years)	All ages	Number	2021	2390.04	2812.93	2021.8
Hodgkin lymphoma	Slovakia	DALYs (Disability-Adjusted Life Years)	Age-standardized	Rate	2021	15.5825	23.6309	9.9631
Hodgkin lymphoma	Belarus	DALYs (Disability-Adjusted Life Years)	All ages	Number	2021	2372.28	3150.81	1826.35
Hodgkin lymphoma	Latvia	DALYs (Disability-Adjusted Life Years)	Age-standardized	Rate	2021	15.4588	19.8537	11.5187
Hodgkin lymphoma	Azerbaijan	DALYs (Disability-Adjusted Life Years)	All ages	Number	2021	2329.95	3635.14	1397.52
Hodgkin lymphoma	Serbia	DALYs (Disability-Adjusted Life Years)	Age-standardized	Rate	2021	15.3927	23.4293	10.0668
Hodgkin lymphoma	Chile	DALYs (Disability-Adjusted Life Years)	All ages	Number	2021	2228.69	2670.54	1871.5
Hodgkin lymphoma	Dominica	DALYs (Disability-Adjusted Life Years)	Age-standardized	Rate	2021	15.3829	23.6816	9.62311
Hodgkin lymphoma	Kazakhstan	DALYs (Disability-Adjusted Life Years)	All ages	Number	2021	2203.91	2620.97	1828.37
Hodgkin lymphoma	India	DALYs (Disability-Adjusted Life Years)	Age-standardized	Rate	2021	14.9434	21.9933	10.3168
Hodgkin lymphoma	Bolivia (Plurinational State of)	DALYs (Disability-Adjusted Life Years)	All ages	Number	2021	2056.24	3291.29	1144.31
Hodgkin lymphoma	Mongolia	DALYs (Disability-Adjusted Life Years)	Age-standardized	Rate	2021	14.7987	21.6553	9.00543
Hodgkin lymphoma	Turkmenistan	DALYs (Disability-Adjusted Life Years)	All ages	Number	2021	2009.1	2654.4	1540.54
Hodgkin lymphoma	Puerto Rico	DALYs (Disability-Adjusted Life Years)	Age-standardized	Rate	2021	14.7085	18.198	11.6398
Hodgkin lymphoma	Serbia	DALYs (Disability-Adjusted Life Years)	All ages	Number	2021	1841.63	2747.71	1215.61
Hodgkin lymphoma	Uzbekistan	DALYs (Disability-Adjusted Life Years)	Age-standardized	Rate	2021	14.5819	19.5187	10.7209
Hodgkin lymphoma	Sri Lanka	DALYs (Disability-Adjusted Life Years)	All ages	Number	2021	1811.08	3136.96	1104.86
Hodgkin lymphoma	Mauritius	DALYs (Disability-Adjusted Life Years)	Age-standardized	Rate	2021	14.0491	15.4123	12.586
Hodgkin lymphoma	Democratic People's Republic of Korea	DALYs (Disability-Adjusted Life Years)	All ages	Number	2021	1762.7	3066.76	1183.33
Hodgkin lymphoma	Italy	DALYs (Disability-Adjusted Life Years)	Age-standardized	Rate	2021	13.8445	15.2012	12.6526
Hodgkin lymphoma	Czechia	DALYs (Disability-Adjusted Life Years)	All ages	Number	2021	1733.4	2193.9	1340.07
Hodgkin lymphoma	Democratic Republic of the Congo	DALYs (Disability-Adjusted Life Years)	Age-standardized	Rate	2021	13.6259	21.5502	8.43097
Hodgkin lymphoma	Bulgaria	DALYs (Disability-Adjusted Life Years)	All ages	Number	2021	1732.09	2219.93	1340.91
Hodgkin lymphoma	Romania	DALYs (Disability-Adjusted Life Years)	Age-standardized	Rate	2021	13.5489	17.2147	10.3862
Hodgkin lymphoma	Cambodia	DALYs (Disability-Adjusted Life Years)	All ages	Number	2021	1553.13	3426.04	788.861
Hodgkin lymphoma	Argentina	DALYs (Disability-Adjusted Life Years)	Age-standardized	Rate	2021	13.2867	15.7586	11.1326
Hodgkin lymphoma	Belgium	DALYs (Disability-Adjusted Life Years)	All ages	Number	2021	1543.96	1879.91	1255.77
Hodgkin lymphoma	Oman	DALYs (Disability-Adjusted Life Years)	Age-standardized	Rate	2021	12.9533	18.3361	6.36299
Hodgkin lymphoma	Georgia	DALYs (Disability-Adjusted Life Years)	All ages	Number	2021	1407.74	1715.84	1148.56
Hodgkin lymphoma	Malta	DALYs (Disability-Adjusted Life Years)	Age-standardized	Rate	2021	12.9531	15.9459	10.7937
Hodgkin lymphoma	Lebanon	DALYs (Disability-Adjusted Life Years)	All ages	Number	2021	1326.85	1764.08	800.08
Hodgkin lymphoma	El Salvador	DALYs (Disability-Adjusted Life Years)	Age-standardized	Rate	2021	12.8809	17.4752	8.21262
Hodgkin lymphoma	Portugal	DALYs (Disability-Adjusted Life Years)	All ages	Number	2021	1300.04	1595.63	1070.56
Hodgkin lymphoma	Botswana	DALYs (Disability-Adjusted Life Years)	Age-standardized	Rate	2021	12.8564	21.6146	7.26317
Hodgkin lymphoma	Cameroon	DALYs (Disability-Adjusted Life Years)	All ages	Number	2021	1249.87	2020.02	764.504
Hodgkin lymphoma	United Kingdom	DALYs (Disability-Adjusted Life Years)	Age-standardized	Rate	2021	12.7338	13.3738	12.1527
Hodgkin lymphoma	Republic of Korea	DALYs (Disability-Adjusted Life Years)	All ages	Number	2021	1247.81	1745.36	716.977
Hodgkin lymphoma	Colombia	DALYs (Disability-Adjusted Life Years)	Age-standardized	Rate	2021	12.7095	15.7863	10.3808
Hodgkin lymphoma	Austria	DALYs (Disability-Adjusted Life Years)	All ages	Number	2021	1220.43	1431.86	1031.13
Hodgkin lymphoma	Poland	DALYs (Disability-Adjusted Life Years)	Age-standardized	Rate	2021	12.6581	13.7141	11.6688
Hodgkin lymphoma	Hungary	DALYs (Disability-Adjusted Life Years)	All ages	Number	2021	1169.94	1490.17	929.56
Hodgkin lymphoma	Bahamas	DALYs (Disability-Adjusted Life Years)	Age-standardized	Rate	2021	12.5944	15.9827	9.92646
Hodgkin lymphoma	Guatemala	DALYs (Disability-Adjusted Life Years)	All ages	Number	2021	1073.92	1252.11	895.55
Hodgkin lymphoma	Congo	DALYs (Disability-Adjusted Life Years)	Age-standardized	Rate	2021	12.5131	18.8272	8.22071
Hodgkin lymphoma	Slovakia	DALYs (Disability-Adjusted Life Years)	All ages	Number	2021	1070.65	1626.67	693.986
Hodgkin lymphoma	Angola	DALYs (Disability-Adjusted Life Years)	Age-standardized	Rate	2021	12.4908	19.2758	7.82227
Hodgkin lymphoma	Costa Rica	DALYs (Disability-Adjusted Life Years)	All ages	Number	2021	1057.06	1279.8	869.802
Hodgkin lymphoma	United Arab Emirates	DALYs (Disability-Adjusted Life Years)	Age-standardized	Rate	2021	12.2364	17.3821	7.70675
Hodgkin lymphoma	Republic of Moldova	DALYs (Disability-Adjusted Life Years)	All ages	Number	2021	995.311	1163.67	842.071
Hodgkin lymphoma	Czechia	DALYs (Disability-Adjusted Life Years)	Age-standardized	Rate	2021	12.1386	15.7624	9.24291
Hodgkin lymphoma	United Arab Emirates	DALYs (Disability-Adjusted Life Years)	All ages	Number	2021	979.211	1616.17	594.257
Hodgkin lymphoma	Brunei Darussalam	DALYs (Disability-Adjusted Life Years)	Age-standardized	Rate	2021	11.9235	16.477	7.79782
Hodgkin lymphoma	Israel	DALYs (Disability-Adjusted Life Years)	All ages	Number	2021	965.593	1133.5	800.027
Hodgkin lymphoma	Bosnia and Herzegovina	DALYs (Disability-Adjusted Life Years)	Age-standardized	Rate	2021	11.824	19.4311	7.7226
Hodgkin lymphoma	Palestine	DALYs (Disability-Adjusted Life Years)	All ages	Number	2021	953.912	1244.11	536.024
Hodgkin lymphoma	Estonia	DALYs (Disability-Adjusted Life Years)	Age-standardized	Rate	2021	11.5866	14.8029	8.59988
Hodgkin lymphoma	Niger	DALYs (Disability-Adjusted Life Years)	All ages	Number	2021	941.731	1642.16	541.348
Hodgkin lymphoma	Albania	DALYs (Disability-Adjusted Life Years)	Age-standardized	Rate	2021	11.4278	17.6622	7.40246
Hodgkin lymphoma	Burkina Faso	DALYs (Disability-Adjusted Life Years)	All ages	Number	2021	885.665	1400.05	578.503
Hodgkin lymphoma	Seychelles	DALYs (Disability-Adjusted Life Years)	Age-standardized	Rate	2021	11.4201	16.623	8.23888
Hodgkin lymphoma	Central African Republic	DALYs (Disability-Adjusted Life Years)	All ages	Number	2021	850.479	1267.15	563.805
Hodgkin lymphoma	Bermuda	DALYs (Disability-Adjusted Life Years)	Age-standardized	Rate	2021	11.4083	14.5364	8.88605
Hodgkin lymphoma	El Salvador	DALYs (Disability-Adjusted Life Years)	All ages	Number	2021	825.13	1117.5	528.103
Hodgkin lymphoma	Kazakhstan	DALYs (Disability-Adjusted Life Years)	Age-standardized	Rate	2021	11.3558	13.5089	9.40416
Hodgkin lymphoma	Chad	DALYs (Disability-Adjusted Life Years)	All ages	Number	2021	816.246	1364.18	529.903
Hodgkin lymphoma	Fiji	DALYs (Disability-Adjusted Life Years)	Age-standardized	Rate	2021	11.195	17.7635	6.69355
Hodgkin lymphoma	Sweden	DALYs (Disability-Adjusted Life Years)	All ages	Number	2021	772.253	925	642.126
Hodgkin lymphoma	Saudi Arabia	DALYs (Disability-Adjusted Life Years)	Age-standardized	Rate	2021	11.0924	19.1577	2.82624
Hodgkin lymphoma	Jordan	DALYs (Disability-Adjusted Life Years)	All ages	Number	2021	756.412	1094.61	463.927
Hodgkin lymphoma	Barbados	DALYs (Disability-Adjusted Life Years)	Age-standardized	Rate	2021	11.0819	14.1655	8.46933
Hodgkin lymphoma	Paraguay	DALYs (Disability-Adjusted Life Years)	All ages	Number	2021	720.821	1057.35	465.581
Hodgkin lymphoma	Trinidad and Tobago	DALYs (Disability-Adjusted Life Years)	Age-standardized	Rate	2021	11.008	14.166	8.34062
Hodgkin lymphoma	Honduras	DALYs (Disability-Adjusted Life Years)	All ages	Number	2021	699.685	1062.65	424.643
Hodgkin lymphoma	South Africa	DALYs (Disability-Adjusted Life Years)	Age-standardized	Rate	2021	10.9102	13.5495	6.56789
Hodgkin lymphoma	Senegal	DALYs (Disability-Adjusted Life Years)	All ages	Number	2021	698.813	1146.86	446.269
Hodgkin lymphoma	Turkey	DALYs (Disability-Adjusted Life Years)	Age-standardized	Rate	2021	10.8091	18.3985	7.52581
Hodgkin lymphoma	Uruguay	DALYs (Disability-Adjusted Life Years)	All ages	Number	2021	675.848	808.794	561.631
Hodgkin lymphoma	Brazil	DALYs (Disability-Adjusted Life Years)	Age-standardized	Rate	2021	10.6928	11.4333	9.94876
Hodgkin lymphoma	Kyrgyzstan	DALYs (Disability-Adjusted Life Years)	All ages	Number	2021	656.388	862.175	482.895
Hodgkin lymphoma	Iran (Islamic Republic of)	DALYs (Disability-Adjusted Life Years)	Age-standardized	Rate	2021	10.5454	13.0328	5.41943
Hodgkin lymphoma	Norway	DALYs (Disability-Adjusted Life Years)	All ages	Number	2021	646.192	721.24	576.719
Hodgkin lymphoma	Ireland	DALYs (Disability-Adjusted Life Years)	Age-standardized	Rate	2021	10.5057	12.5893	8.59335
Hodgkin lymphoma	Ireland	DALYs (Disability-Adjusted Life Years)	All ages	Number	2021	627.082	748.265	515.231
Hodgkin lymphoma	Belgium	DALYs (Disability-Adjusted Life Years)	Age-standardized	Rate	2021	10.3987	12.6399	8.42875
Hodgkin lymphoma	Lao People's Democratic Republic	DALYs (Disability-Adjusted Life Years)	All ages	Number	2021	617.561	1421.65	322.424
Hodgkin lymphoma	Viet Nam	DALYs (Disability-Adjusted Life Years)	Age-standardized	Rate	2021	10.3247	15.3257	6.70214
Hodgkin lymphoma	Puerto Rico	DALYs (Disability-Adjusted Life Years)	All ages	Number	2021	597.852	740.951	468.634
Hodgkin lymphoma	Paraguay	DALYs (Disability-Adjusted Life Years)	Age-standardized	Rate	2021	10.2529	15.0585	6.56717
Hodgkin lymphoma	Finland	DALYs (Disability-Adjusted Life Years)	All ages	Number	2021	585.881	686.541	488.439
Hodgkin lymphoma	Netherlands	DALYs (Disability-Adjusted Life Years)	Age-standardized	Rate	2021	10.2394	12.2545	8.57606
Hodgkin lymphoma	Chile	DALYs (Disability-Adjusted Life Years)	Age-standardized	Rate	2021	10.1966	12.284	8.56239
Hodgkin lymphoma	Congo	DALYs (Disability-Adjusted Life Years)	All ages	Number	2021	583.063	887.001	380.584
Hodgkin lymphoma	Cyprus	DALYs (Disability-Adjusted Life Years)	Age-standardized	Rate	2021	10.1538	15.8557	6.72693
Hodgkin lymphoma	North Macedonia	DALYs (Disability-Adjusted Life Years)	All ages	Number	2021	580.691	944.658	386.142
Hodgkin lymphoma	Austria	DALYs (Disability-Adjusted Life Years)	Age-standardized	Rate	2021	10.1433	12.0187	8.47253
Hodgkin lymphoma	Oman	DALYs (Disability-Adjusted Life Years)	All ages	Number	2021	552.962	823.473	260.697
Hodgkin lymphoma	Spain	DALYs (Disability-Adjusted Life Years)	Age-standardized	Rate	2021	10.1115	12.6045	8.28608
Hodgkin lymphoma	Taiwan (Province of China)	DALYs (Disability-Adjusted Life Years)	All ages	Number	2021	552.051	644.538	473.903
Hodgkin lymphoma	Gabon	DALYs (Disability-Adjusted Life Years)	Age-standardized	Rate	2021	10.0025	15.2346	6.44188
Hodgkin lymphoma	Switzerland	DALYs (Disability-Adjusted Life Years)	All ages	Number	2021	551.283	671.425	447.83
Hodgkin lymphoma	Kyrgyzstan	DALYs (Disability-Adjusted Life Years)	Age-standardized	Rate	2021	9.95272	12.976	7.39979
Hodgkin lymphoma	Lithuania	DALYs (Disability-Adjusted Life Years)	All ages	Number	2021	538.931	651.231	433.997
Hodgkin lymphoma	Cambodia	DALYs (Disability-Adjusted Life Years)	Age-standardized	Rate	2021	9.47445	20.6869	4.90654
Hodgkin lymphoma	Bosnia and Herzegovina	DALYs (Disability-Adjusted Life Years)	All ages	Number	2021	512.079	827.122	339.12
Hodgkin lymphoma	Israel	DALYs (Disability-Adjusted Life Years)	Age-standardized	Rate	2021	9.44158	11.1101	7.83235
Hodgkin lymphoma	Denmark	DALYs (Disability-Adjusted Life Years)	All ages	Number	2021	497.509	600.58	406.453
Hodgkin lymphoma	Nicaragua	DALYs (Disability-Adjusted Life Years)	All ages	Number	2021	496.185	713.433	329.772
Hodgkin lymphoma	Greenland	DALYs (Disability-Adjusted Life Years)	Age-standardized	Rate	2021	9.41099	16.4926	6.42511
Hodgkin lymphoma	Croatia	DALYs (Disability-Adjusted Life Years)	All ages	Number	2021	480.698	576.713	397.164
Hodgkin lymphoma	France	DALYs (Disability-Adjusted Life Years)	Age-standardized	Rate	2021	9.14072	11.1735	7.51954
Hodgkin lymphoma	Mongolia	DALYs (Disability-Adjusted Life Years)	All ages	Number	2021	478.146	696.833	291.318
Hodgkin lymphoma	Grenada	DALYs (Disability-Adjusted Life Years)	Age-standardized	Rate	2021	9.11637	11.0964	7.42393
Hodgkin lymphoma	Benin	DALYs (Disability-Adjusted Life Years)	All ages	Number	2021	469.539	771.953	292.938
Hodgkin lymphoma	Portugal	DALYs (Disability-Adjusted Life Years)	Age-standardized	Rate	2021	9.11051	11.3115	7.47449
Hodgkin lymphoma	Namibia	DALYs (Disability-Adjusted Life Years)	All ages	Number	2021	466.101	706.428	269.009
Hodgkin lymphoma	Hungary	DALYs (Disability-Adjusted Life Years)	Age-standardized	Rate	2021	9.04785	11.3781	7.18869
Hodgkin lymphoma	Tajikistan	DALYs (Disability-Adjusted Life Years)	All ages	Number	2021	421.962	669.735	262.083
Hodgkin lymphoma	Malaysia	DALYs (Disability-Adjusted Life Years)	Age-standardized	Rate	2021	8.96442	11.2711	5.1678
Hodgkin lymphoma	New Zealand	DALYs (Disability-Adjusted Life Years)	All ages	Number	2021	409.148	484.198	343.869
Hodgkin lymphoma	Armenia	DALYs (Disability-Adjusted Life Years)	Age-standardized	Rate	2021	8.8738	10.6077	7.24883
Hodgkin lymphoma	Lesotho	DALYs (Disability-Adjusted Life Years)	All ages	Number	2021	397.97	652.505	257.956
Hodgkin lymphoma	Equatorial Guinea	DALYs (Disability-Adjusted Life Years)	Age-standardized	Rate	2021	8.82004	14.3998	5.18907
Hodgkin lymphoma	Panama	DALYs (Disability-Adjusted Life Years)	All ages	Number	2021	377.618	455.326	303.465
Hodgkin lymphoma	Lao People's Democratic Republic	DALYs (Disability-Adjusted Life Years)	Age-standardized	Rate	2021	8.79457	20.0743	4.64507
Hodgkin lymphoma	Albania	DALYs (Disability-Adjusted Life Years)	All ages	Number	2021	367.396	585.191	243.208
Hodgkin lymphoma	Panama	DALYs (Disability-Adjusted Life Years)	Age-standardized	Rate	2021	8.62214	10.4004	6.93466
Hodgkin lymphoma	Djibouti	DALYs (Disability-Adjusted Life Years)	All ages	Number	2021	364.207	596.714	200.16
Hodgkin lymphoma	Norway	DALYs (Disability-Adjusted Life Years)	Age-standardized	Rate	2021	8.58863	9.62681	7.67
Hodgkin lymphoma	Sierra Leone	DALYs (Disability-Adjusted Life Years)	All ages	Number	2021	359.121	577.147	225.691
Hodgkin lymphoma	United States of America	DALYs (Disability-Adjusted Life Years)	Age-standardized	Rate	2021	8.57089	9.02644	8.14547
Hodgkin lymphoma	Latvia	DALYs (Disability-Adjusted Life Years)	All ages	Number	2021	355.84	457.639	265.735
Hodgkin lymphoma	Canada	DALYs (Disability-Adjusted Life Years)	Age-standardized	Rate	2021	8.26438	10.0751	6.68129
Hodgkin lymphoma	Togo	DALYs (Disability-Adjusted Life Years)	All ages	Number	2021	349.935	525.376	224.872
Hodgkin lymphoma	Germany	DALYs (Disability-Adjusted Life Years)	Age-standardized	Rate	2021	8.25242	9.88786	6.9183
Hodgkin lymphoma	Gambia	DALYs (Disability-Adjusted Life Years)	All ages	Number	2021	346.618	594.373	220.06
Hodgkin lymphoma	Andorra	DALYs (Disability-Adjusted Life Years)	Age-standardized	Rate	2021	8.25153	12.5089	4.78495
Hodgkin lymphoma	Armenia	DALYs (Disability-Adjusted Life Years)	All ages	Number	2021	308.958	368.375	251.311
Hodgkin lymphoma	Honduras	DALYs (Disability-Adjusted Life Years)	Age-standardized	Rate	2021	8.24457	12.2816	4.98976
Hodgkin lymphoma	Botswana	DALYs (Disability-Adjusted Life Years)	All ages	Number	2021	300.226	512.95	166.163
Hodgkin lymphoma	Croatia	DALYs (Disability-Adjusted Life Years)	Age-standardized	Rate	2021	8.23929	9.8613	6.80151
Hodgkin lymphoma	Papua New Guinea	DALYs (Disability-Adjusted Life Years)	All ages	Number	2021	283.74	441.346	143.634
Hodgkin lymphoma	Australia	DALYs (Disability-Adjusted Life Years)	Age-standardized	Rate	2021	8.15164	10.163	6.63048
Hodgkin lymphoma	Bahrain	DALYs (Disability-Adjusted Life Years)	All ages	Number	2021	252.399	385.442	155.94
Hodgkin lymphoma	Nicaragua	DALYs (Disability-Adjusted Life Years)	Age-standardized	Rate	2021	8.00697	11.2274	5.33158
Hodgkin lymphoma	Comoros	DALYs (Disability-Adjusted Life Years)	All ages	Number	2021	251.549	379.915	145.035
Hodgkin lymphoma	Finland	DALYs (Disability-Adjusted Life Years)	Age-standardized	Rate	2021	7.88015	9.35483	6.5478
Hodgkin lymphoma	Jamaica	DALYs (Disability-Adjusted Life Years)	All ages	Number	2021	242.648	330.907	175.306
Hodgkin lymphoma	Jamaica	DALYs (Disability-Adjusted Life Years)	Age-standardized	Rate	2021	7.87215	10.7222	5.68688
Hodgkin lymphoma	Kuwait	DALYs (Disability-Adjusted Life Years)	All ages	Number	2021	237.403	291.104	186.945
Hodgkin lymphoma	Timor-Leste	DALYs (Disability-Adjusted Life Years)	Age-standardized	Rate	2021	7.79347	18.3244	3.85213
Hodgkin lymphoma	Dominican Republic	DALYs (Disability-Adjusted Life Years)	All ages	Number	2021	235.375	526.581	118.863
Hodgkin lymphoma	Myanmar	DALYs (Disability-Adjusted Life Years)	Age-standardized	Rate	2021	7.73979	17.3821	4.23066
Hodgkin lymphoma	Liberia	DALYs (Disability-Adjusted Life Years)	All ages	Number	2021	227.303	359.242	138.057
Hodgkin lymphoma	Guinea-Bissau	DALYs (Disability-Adjusted Life Years)	Age-standardized	Rate	2021	7.58018	11.6757	5.12523
Hodgkin lymphoma	Eswatini	DALYs (Disability-Adjusted Life Years)	All ages	Number	2021	216.53	342.652	131.221
Hodgkin lymphoma	Iceland	DALYs (Disability-Adjusted Life Years)	Age-standardized	Rate	2021	7.55931	9.22994	6.10491
Hodgkin lymphoma	Mauritius	DALYs (Disability-Adjusted Life Years)	All ages	Number	2021	214.425	235.369	192.388
Hodgkin lymphoma	Sri Lanka	DALYs (Disability-Adjusted Life Years)	Age-standardized	Rate	2021	7.50327	12.9331	4.59919
Hodgkin lymphoma	Singapore	DALYs (Disability-Adjusted Life Years)	All ages	Number	2021	212.398	254.734	175.651
Hodgkin lymphoma	Guatemala	DALYs (Disability-Adjusted Life Years)	Age-standardized	Rate	2021	7.40095	8.6719	6.18707
Hodgkin lymphoma	Ghana	DALYs (Disability-Adjusted Life Years)	All ages	Number	2021	198.918	298.147	99.255
Hodgkin lymphoma	Peru	DALYs (Disability-Adjusted Life Years)	Age-standardized	Rate	2021	7.39277	10.4345	4.48117
Hodgkin lymphoma	Slovenia	DALYs (Disability-Adjusted Life Years)	All ages	Number	2021	193.208	253.005	144.626
Hodgkin lymphoma	Indonesia	DALYs (Disability-Adjusted Life Years)	Age-standardized	Rate	2021	6.90106	14.9117	4.02722
Hodgkin lymphoma	Estonia	DALYs (Disability-Adjusted Life Years)	All ages	Number	2021	182.509	230.147	136.771
Hodgkin lymphoma	Slovenia	DALYs (Disability-Adjusted Life Years)	Age-standardized	Rate	2021	6.67684	8.81618	5.00731
Hodgkin lymphoma	Cyprus	DALYs (Disability-Adjusted Life Years)	All ages	Number	2021	175.401	272.682	116.434
Hodgkin lymphoma	Jordan	DALYs (Disability-Adjusted Life Years)	Age-standardized	Rate	2021	6.58218	9.44599	4.0477
Hodgkin lymphoma	Trinidad and Tobago	DALYs (Disability-Adjusted Life Years)	All ages	Number	2021	171.478	221.84	129.125
Hodgkin lymphoma	Qatar	DALYs (Disability-Adjusted Life Years)	Age-standardized	Rate	2021	6.21549	9.37336	3.36421
Hodgkin lymphoma	Montenegro	DALYs (Disability-Adjusted Life Years)	All ages	Number	2021	165.78	236.603	111.339
Hodgkin lymphoma	New Zealand	DALYs (Disability-Adjusted Life Years)	Age-standardized	Rate	2021	6.21071	7.40186	5.22739
Hodgkin lymphoma	Qatar	DALYs (Disability-Adjusted Life Years)	All ages	Number	2021	165.015	255.153	87.542
Hodgkin lymphoma	United States Virgin Islands	DALYs (Disability-Adjusted Life Years)	Age-standardized	Rate	2021	6.15163	9.42101	3.23925
Hodgkin lymphoma	Gabon	DALYs (Disability-Adjusted Life Years)	All ages	Number	2021	157.429	245.886	100.139
Hodgkin lymphoma	Chad	DALYs (Disability-Adjusted Life Years)	Age-standardized	Rate	2021	6.09503	9.65032	4.01947
Hodgkin lymphoma	Bhutan	DALYs (Disability-Adjusted Life Years)	All ages	Number	2021	135.899	305.819	66.7062
Hodgkin lymphoma	Denmark	DALYs (Disability-Adjusted Life Years)	Age-standardized	Rate	2021	6.00801	7.16782	4.99161
Hodgkin lymphoma	Guyana	DALYs (Disability-Adjusted Life Years)	All ages	Number	2021	131.631	170.036	100.662
Hodgkin lymphoma	Luxembourg	DALYs (Disability-Adjusted Life Years)	Age-standardized	Rate	2021	5.98182	6.87798	5.19467
Hodgkin lymphoma	Guinea-Bissau	DALYs (Disability-Adjusted Life Years)	All ages	Number	2021	129.68	201.649	84.4223
Hodgkin lymphoma	Democratic People's Republic of Korea	DALYs (Disability-Adjusted Life Years)	Age-standardized	Rate	2021	5.72502	9.91371	3.8989
Hodgkin lymphoma	Mauritania	DALYs (Disability-Adjusted Life Years)	All ages	Number	2021	126.712	215.644	79.5119
Hodgkin lymphoma	Sweden	DALYs (Disability-Adjusted Life Years)	Age-standardized	Rate	2021	5.30274	6.48021	4.36076
Hodgkin lymphoma	Syrian Arab Republic	DALYs (Disability-Adjusted Life Years)	All ages	Number	2021	109.302	156.867	55.0337
Hodgkin lymphoma	Niger	DALYs (Disability-Adjusted Life Years)	Age-standardized	Rate	2021	5.10686	8.60546	2.92308
Hodgkin lymphoma	Equatorial Guinea	DALYs (Disability-Adjusted Life Years)	All ages	Number	2021	107.449	179.65	61.9801
Hodgkin lymphoma	Kuwait	DALYs (Disability-Adjusted Life Years)	Age-standardized	Rate	2021	5.07822	6.22483	4.02706
Hodgkin lymphoma	Suriname	DALYs (Disability-Adjusted Life Years)	All ages	Number	2021	106.916	148.215	63.1884
Hodgkin lymphoma	Senegal	DALYs (Disability-Adjusted Life Years)	Age-standardized	Rate	2021	5.04326	8.02719	3.24192
Hodgkin lymphoma	Fiji	DALYs (Disability-Adjusted Life Years)	All ages	Number	2021	102.929	163.919	61.3794
Hodgkin lymphoma	Burkina Faso	DALYs (Disability-Adjusted Life Years)	Age-standardized	Rate	2021	4.94315	7.69583	3.19899
Hodgkin lymphoma	Timor-Leste	DALYs (Disability-Adjusted Life Years)	All ages	Number	2021	97.1258	228.889	48.8015
Hodgkin lymphoma	Togo	DALYs (Disability-Adjusted Life Years)	Age-standardized	Rate	2021	4.91087	7.13533	3.19868
Hodgkin lymphoma	Malta	DALYs (Disability-Adjusted Life Years)	All ages	Number	2021	76.3482	93.6486	63.7102
Hodgkin lymphoma	Maldives	DALYs (Disability-Adjusted Life Years)	Age-standardized	Rate	2021	4.83582	7.78222	3.12941
Hodgkin lymphoma	Belize	DALYs (Disability-Adjusted Life Years)	All ages	Number	2021	65.9478	77.0836	55.9811
Hodgkin lymphoma	Liberia	DALYs (Disability-Adjusted Life Years)	Age-standardized	Rate	2021	4.79524	7.26631	2.96089
Hodgkin lymphoma	Samoa	DALYs (Disability-Adjusted Life Years)	All ages	Number	2021	56.8959	111.487	33.2443
Hodgkin lymphoma	Cameroon	DALYs (Disability-Adjusted Life Years)	Age-standardized	Rate	2021	4.72305	7.39891	2.85295
Hodgkin lymphoma	Brunei Darussalam	DALYs (Disability-Adjusted Life Years)	All ages	Number	2021	56.0324	78.1063	36.7718
Hodgkin lymphoma	Guam	DALYs (Disability-Adjusted Life Years)	Age-standardized	Rate	2021	4.70506	6.25522	2.2429
Hodgkin lymphoma	Bahamas	DALYs (Disability-Adjusted Life Years)	All ages	Number	2021	53.4894	68.1654	42.0596
Hodgkin lymphoma	Sierra Leone	DALYs (Disability-Adjusted Life Years)	Age-standardized	Rate	2021	4.70134	7.4346	2.96576
Hodgkin lymphoma	Luxembourg	DALYs (Disability-Adjusted Life Years)	All ages	Number	2021	49.764	57.237	43.0562
Hodgkin lymphoma	Switzerland	DALYs (Disability-Adjusted Life Years)	Age-standardized	Rate	2021	4.58911	5.71068	3.71429
Hodgkin lymphoma	Barbados	DALYs (Disability-Adjusted Life Years)	All ages	Number	2021	40.5653	51.5647	31.207
Hodgkin lymphoma	Philippines	DALYs (Disability-Adjusted Life Years)	Age-standardized	Rate	2021	4.40802	5.69182	2.7943
Hodgkin lymphoma	Saint Lucia	DALYs (Disability-Adjusted Life Years)	All ages	Number	2021	39.1311	47.5293	31.7938
Hodgkin lymphoma	Tajikistan	DALYs (Disability-Adjusted Life Years)	Age-standardized	Rate	2021	4.36689	6.86423	2.70894
Hodgkin lymphoma	Iceland	DALYs (Disability-Adjusted Life Years)	All ages	Number	2021	31.3993	38.2781	25.5911
Hodgkin lymphoma	Benin	DALYs (Disability-Adjusted Life Years)	Age-standardized	Rate	2021	4.35077	6.75686	2.73052
Hodgkin lymphoma	Maldives	DALYs (Disability-Adjusted Life Years)	All ages	Number	2021	25.2732	45.0992	15.7418
Hodgkin lymphoma	Thailand	DALYs (Disability-Adjusted Life Years)	Age-standardized	Rate	2021	4.16914	8.20421	2.62158
Hodgkin lymphoma	Solomon Islands	DALYs (Disability-Adjusted Life Years)	All ages	Number	2021	22.5532	34.3945	12.1982
Hodgkin lymphoma	China	DALYs (Disability-Adjusted Life Years)	Age-standardized	Rate	2021	4.13322	5.61868	2.62868
Hodgkin lymphoma	Saint Vincent and the Grenadines	DALYs (Disability-Adjusted Life Years)	All ages	Number	2021	22.4644	26.2018	19.2154
Hodgkin lymphoma	Egypt	DALYs (Disability-Adjusted Life Years)	Age-standardized	Rate	2021	3.87595	9.25465	1.9278
Hodgkin lymphoma	Monaco	DALYs (Disability-Adjusted Life Years)	All ages	Number	2021	17.7372	29.1786	10.734
Hodgkin lymphoma	Solomon Islands	DALYs (Disability-Adjusted Life Years)	Age-standardized	Rate	2021	3.73023	5.65188	2.04816
Hodgkin lymphoma	Seychelles	DALYs (Disability-Adjusted Life Years)	All ages	Number	2021	13.1137	18.9201	9.41789
Hodgkin lymphoma	Marshall Islands	DALYs (Disability-Adjusted Life Years)	Age-standardized	Rate	2021	3.65024	5.26874	1.92178
Hodgkin lymphoma	Dominica	DALYs (Disability-Adjusted Life Years)	All ages	Number	2021	11.537	17.7877	7.20378
Hodgkin lymphoma	Nauru	DALYs (Disability-Adjusted Life Years)	Age-standardized	Rate	2021	3.60055	5.46094	1.74986
Hodgkin lymphoma	Grenada	DALYs (Disability-Adjusted Life Years)	All ages	Number	2021	10.3266	12.5579	8.40889
Hodgkin lymphoma	Mauritania	DALYs (Disability-Adjusted Life Years)	Age-standardized	Rate	2021	3.49068	5.70136	2.24826
Hodgkin lymphoma	Bermuda	DALYs (Disability-Adjusted Life Years)	All ages	Number	2021	9.41878	11.994	7.43815
Hodgkin lymphoma	Tokelau	DALYs (Disability-Adjusted Life Years)	Age-standardized	Rate	2021	3.43379	5.08796	2.07561
Hodgkin lymphoma	Andorra	DALYs (Disability-Adjusted Life Years)	All ages	Number	2021	8.97788	13.6223	5.17706
Hodgkin lymphoma	Vanuatu	DALYs (Disability-Adjusted Life Years)	Age-standardized	Rate	2021	3.18779	4.68198	1.77587
Hodgkin lymphoma	Vanuatu	DALYs (Disability-Adjusted Life Years)	All ages	Number	2021	8.96887	13.0907	4.95127
Hodgkin lymphoma	Micronesia (Federated States of)	DALYs (Disability-Adjusted Life Years)	Age-standardized	Rate	2021	3.17226	4.68999	1.73973
Hodgkin lymphoma	San Marino	DALYs (Disability-Adjusted Life Years)	All ages	Number	2021	8.05327	12.6384	4.60352
Hodgkin lymphoma	Antigua and Barbuda	DALYs (Disability-Adjusted Life Years)	Age-standardized	Rate	2021	3.09098	3.47458	2.78775
Hodgkin lymphoma	Guam	DALYs (Disability-Adjusted Life Years)	All ages	Number	2021	7.58716	10.0021	3.67171
Hodgkin lymphoma	Singapore	DALYs (Disability-Adjusted Life Years)	Age-standardized	Rate	2021	3.04436	3.64428	2.51864
Hodgkin lymphoma	Greenland	DALYs (Disability-Adjusted Life Years)	All ages	Number	2021	6.11056	10.5512	4.20834
Hodgkin lymphoma	Papua New Guinea	DALYs (Disability-Adjusted Life Years)	Age-standardized	Rate	2021	2.96318	4.60143	1.49228
Hodgkin lymphoma	United States Virgin Islands	DALYs (Disability-Adjusted Life Years)	All ages	Number	2021	4.97954	7.25864	2.7344
Hodgkin lymphoma	Tuvalu	DALYs (Disability-Adjusted Life Years)	Age-standardized	Rate	2021	2.84762	4.11046	1.61571
Hodgkin lymphoma	Micronesia (Federated States of)	DALYs (Disability-Adjusted Life Years)	All ages	Number	2021	3.2084	4.76776	1.74506
Hodgkin lymphoma	Niue	DALYs (Disability-Adjusted Life Years)	Age-standardized	Rate	2021	2.79345	3.7195	1.67622
Hodgkin lymphoma	Antigua and Barbuda	DALYs (Disability-Adjusted Life Years)	All ages	Number	2021	3.15393	3.53667	2.83886
Hodgkin lymphoma	American Samoa	DALYs (Disability-Adjusted Life Years)	Age-standardized	Rate	2021	2.50354	3.72507	1.2697
Hodgkin lymphoma	Kiribati	DALYs (Disability-Adjusted Life Years)	All ages	Number	2021	2.53398	4.23786	0.948075
Hodgkin lymphoma	Japan	DALYs (Disability-Adjusted Life Years)	Age-standardized	Rate	2021	2.43524	2.55387	2.31072
Hodgkin lymphoma	Marshall Islands	DALYs (Disability-Adjusted Life Years)	All ages	Number	2021	2.00471	2.90455	1.02772
Hodgkin lymphoma	Saint Kitts and Nevis	DALYs (Disability-Adjusted Life Years)	Age-standardized	Rate	2021	2.32974	2.87157	1.91195
Hodgkin lymphoma	Tonga	DALYs (Disability-Adjusted Life Years)	All ages	Number	2021	1.66258	2.57549	0.895089
Hodgkin lymphoma	Kiribati	DALYs (Disability-Adjusted Life Years)	Age-standardized	Rate	2021	2.16906	3.5123	0.823048
Hodgkin lymphoma	Cabo Verde	DALYs (Disability-Adjusted Life Years)	All ages	Number	2021	1.65019	2.42564	0.867794
Hodgkin lymphoma	Dominican Republic	DALYs (Disability-Adjusted Life Years)	Age-standardized	Rate	2021	2.09074	4.70372	1.05716
Hodgkin lymphoma	Saint Kitts and Nevis	DALYs (Disability-Adjusted Life Years)	All ages	Number	2021	1.56254	1.94137	1.27508
Hodgkin lymphoma	Tonga	DALYs (Disability-Adjusted Life Years)	Age-standardized	Rate	2021	1.7765	2.71708	0.973929
Hodgkin lymphoma	American Samoa	DALYs (Disability-Adjusted Life Years)	All ages	Number	2021	1.18005	1.7448	0.596575
Hodgkin lymphoma	Republic of Korea	DALYs (Disability-Adjusted Life Years)	Age-standardized	Rate	2021	1.75258	2.45179	1.03832
Hodgkin lymphoma	Northern Mariana Islands	DALYs (Disability-Adjusted Life Years)	All ages	Number	2021	0.517756	0.723504	0.235421
Hodgkin lymphoma	Taiwan (Province of China)	DALYs (Disability-Adjusted Life Years)	Age-standardized	Rate	2021	1.70431	2.04451	1.44154
Hodgkin lymphoma	Sao Tome and Principe	DALYs (Disability-Adjusted Life Years)	All ages	Number	2021	0.400644	0.602113	0.198818
Hodgkin lymphoma	Cook Islands	DALYs (Disability-Adjusted Life Years)	Age-standardized	Rate	2021	1.64875	2.68544	0.986832
Hodgkin lymphoma	Nauru	DALYs (Disability-Adjusted Life Years)	All ages	Number	2021	0.364355	0.55753	0.170811
Hodgkin lymphoma	Northern Mariana Islands	DALYs (Disability-Adjusted Life Years)	Age-standardized	Rate	2021	0.989944	1.39905	0.449205
Hodgkin lymphoma	Tuvalu	DALYs (Disability-Adjusted Life Years)	All ages	Number	2021	0.3467	0.501694	0.196877
Hodgkin lymphoma	Palau	DALYs (Disability-Adjusted Life Years)	Age-standardized	Rate	2021	0.892114	1.45868	0.437855
Hodgkin lymphoma	Cook Islands	DALYs (Disability-Adjusted Life Years)	All ages	Number	2021	0.306393	0.489129	0.187487
Hodgkin lymphoma	Syrian Arab Republic	DALYs (Disability-Adjusted Life Years)	Age-standardized	Rate	2021	0.763488	1.09967	0.385819
Hodgkin lymphoma	Palau	DALYs (Disability-Adjusted Life Years)	All ages	Number	2021	0.166609	0.258378	0.0858115
Hodgkin lymphoma	Ghana	DALYs (Disability-Adjusted Life Years)	Age-standardized	Rate	2021	0.661937	0.970264	0.329867
Hodgkin lymphoma	Tokelau	DALYs (Disability-Adjusted Life Years)	All ages	Number	2021	0.0474359	0.0712695	0.0284884
Hodgkin lymphoma	Cabo Verde	DALYs (Disability-Adjusted Life Years)	Age-standardized	Rate	2021	0.29731	0.426129	0.155456
Hodgkin lymphoma	Niue	DALYs (Disability-Adjusted Life Years)	All ages	Number	2021	0.0462151	0.0613596	0.0276222
Hodgkin lymphoma	Sao Tome and Principe	DALYs (Disability-Adjusted Life Years)	Age-standardized	Rate	2021	0.210195	0.311347	0.103943
Hodgkin lymphoma	United States of America	Prevalence	All ages	Number	2021	48542.5	50596.6	46304
Hodgkin lymphoma	Monaco	Prevalence	Age-standardized	Rate	2021	72.9441	123.083	41.5079
Hodgkin lymphoma	India	Prevalence	All ages	Number	2021	29043.2	41202.8	19547.6
Hodgkin lymphoma	Greece	Prevalence	Age-standardized	Rate	2021	40.7941	47.0992	35.6728
Hodgkin lymphoma	Russian Federation	Prevalence	All ages	Number	2021	23919.1	25855.8	21886.7
Hodgkin lymphoma	San Marino	Prevalence	Age-standardized	Rate	2021	38.9272	63.9907	21.4368
Hodgkin lymphoma	China	Prevalence	All ages	Number	2021	23818.1	31455.1	14286.9
Hodgkin lymphoma	Montenegro	Prevalence	Age-standardized	Rate	2021	21.5608	30.6602	14.1672
Hodgkin lymphoma	United Kingdom	Prevalence	All ages	Number	2021	15296.1	15933.4	14681.7
Hodgkin lymphoma	Italy	Prevalence	Age-standardized	Rate	2021	21.4771	23.9621	18.9823
Hodgkin lymphoma	Germany	Prevalence	All ages	Number	2021	15234.5	18093.8	12686.6
Hodgkin lymphoma	Malta	Prevalence	Age-standardized	Rate	2021	21.0078	26.129	16.9111
Hodgkin lymphoma	Italy	Prevalence	All ages	Number	2021	13409.7	14818	12013.4
Hodgkin lymphoma	Ireland	Prevalence	Age-standardized	Rate	2021	20.9281	25.1426	17.1403
Hodgkin lymphoma	France	Prevalence	All ages	Number	2021	11364.1	14019.3	9303.17
Hodgkin lymphoma	United Kingdom	Prevalence	Age-standardized	Rate	2021	20.8481	21.7466	19.9723
Hodgkin lymphoma	Nigeria	Prevalence	All ages	Number	2021	10257.6	17863.8	2973.31
Hodgkin lymphoma	Belarus	Prevalence	Age-standardized	Rate	2021	20.6885	27.5815	15.4385
Hodgkin lymphoma	Pakistan	Prevalence	All ages	Number	2021	10174.4	14616.3	6689.12
Hodgkin lymphoma	Spain	Prevalence	Age-standardized	Rate	2021	18.75	24.0125	14.9113
Hodgkin lymphoma	Spain	Prevalence	All ages	Number	2021	9577.66	11995.1	7712.01
Hodgkin lymphoma	Netherlands	Prevalence	Age-standardized	Rate	2021	18.6305	23.1803	14.9588
Hodgkin lymphoma	Canada	Prevalence	All ages	Number	2021	6691.88	8171.54	5345.1
Hodgkin lymphoma	Czechia	Prevalence	Age-standardized	Rate	2021	17.5735	23.4978	12.9622
Hodgkin lymphoma	Brazil	Prevalence	All ages	Number	2021	5945.17	6383.47	5469.38
Hodgkin lymphoma	Iceland	Prevalence	Age-standardized	Rate	2021	17.418	21.4651	13.893
Hodgkin lymphoma	Mexico	Prevalence	All ages	Number	2021	5120.91	5671.83	4582.69
Hodgkin lymphoma	Belgium	Prevalence	Age-standardized	Rate	2021	17.3786	21.8389	13.8385
Hodgkin lymphoma	Bangladesh	Prevalence	All ages	Number	2021	4927.15	10325.3	2675.71
Hodgkin lymphoma	Canada	Prevalence	Age-standardized	Rate	2021	17.0196	20.8896	13.4413
Hodgkin lymphoma	Iran (Islamic Republic of)	Prevalence	All ages	Number	2021	4747.23	6210.94	2292.72
Hodgkin lymphoma	Norway	Prevalence	Age-standardized	Rate	2021	16.6754	18.5938	14.9029
Hodgkin lymphoma	Turkey	Prevalence	All ages	Number	2021	4678.45	7818.03	3178.34
Hodgkin lymphoma	Cyprus	Prevalence	Age-standardized	Rate	2021	16.6244	26.7514	10.8542
Hodgkin lymphoma	Australia	Prevalence	All ages	Number	2021	4588.6	5698.27	3683.76
Hodgkin lymphoma	France	Prevalence	Age-standardized	Rate	2021	16.4913	20.4763	13.2879
Hodgkin lymphoma	Viet Nam	Prevalence	All ages	Number	2021	4524.5	6950.76	2802.24
Hodgkin lymphoma	Andorra	Prevalence	Age-standardized	Rate	2021	16.4776	24.9926	9.4488
Hodgkin lymphoma	Greece	Prevalence	All ages	Number	2021	4278.32	4792	3796.37
Hodgkin lymphoma	Austria	Prevalence	Age-standardized	Rate	2021	16.1442	19.7906	12.8563
Hodgkin lymphoma	Ethiopia	Prevalence	All ages	Number	2021	4063.45	6790.33	2276.9
Hodgkin lymphoma	Australia	Prevalence	Age-standardized	Rate	2021	16.1201	20.0416	12.8615
Hodgkin lymphoma	Japan	Prevalence	All ages	Number	2021	3900.18	4155.76	3591.72
Hodgkin lymphoma	Russian Federation	Prevalence	Age-standardized	Rate	2021	15.7759	16.9765	14.4663
Hodgkin lymphoma	Ukraine	Prevalence	All ages	Number	2021	3800.76	5365.65	2629.35
Hodgkin lymphoma	Finland	Prevalence	Age-standardized	Rate	2021	15.6531	19.2584	12.6644
Hodgkin lymphoma	Algeria	Prevalence	All ages	Number	2021	3749.33	5381.15	2331.84
Hodgkin lymphoma	Germany	Prevalence	Age-standardized	Rate	2021	15.4868	18.4441	12.8515
Hodgkin lymphoma	Poland	Prevalence	All ages	Number	2021	3389	3769.33	3007.57
Hodgkin lymphoma	Estonia	Prevalence	Age-standardized	Rate	2021	15.4058	19.7829	11.345
Hodgkin lymphoma	Netherlands	Prevalence	All ages	Number	2021	3287.78	4020.5	2687.74
Hodgkin lymphoma	Croatia	Prevalence	Age-standardized	Rate	2021	14.7678	17.8441	11.968
Hodgkin lymphoma	Argentina	Prevalence	All ages	Number	2021	3274.2	4021.02	2664.24
Hodgkin lymphoma	Lebanon	Prevalence	Age-standardized	Rate	2021	14.5061	19.9258	8.69504
Hodgkin lymphoma	Indonesia	Prevalence	All ages	Number	2021	3251.98	7044.3	1863.86
Hodgkin lymphoma	Libya	Prevalence	Age-standardized	Rate	2021	13.8756	19.8353	8.027
Hodgkin lymphoma	Colombia	Prevalence	All ages	Number	2021	2428	3036.89	1945.24
Hodgkin lymphoma	Portugal	Prevalence	Age-standardized	Rate	2021	13.6094	17.3634	10.6709
Hodgkin lymphoma	Saudi Arabia	Prevalence	All ages	Number	2021	2215.06	3988.45	533.881
Hodgkin lymphoma	Slovakia	Prevalence	Age-standardized	Rate	2021	13.5854	20.096	8.74269
Hodgkin lymphoma	Iraq	Prevalence	All ages	Number	2021	2131.03	3323.84	1026.88
Hodgkin lymphoma	Slovenia	Prevalence	Age-standardized	Rate	2021	13.504	17.8852	10.2043
Hodgkin lymphoma	Belgium	Prevalence	All ages	Number	2021	2098.07	2607.38	1678.31
Hodgkin lymphoma	Bermuda	Prevalence	Age-standardized	Rate	2021	12.8466	16.7235	9.81487
Hodgkin lymphoma	Belarus	Prevalence	All ages	Number	2021	2055.99	2707.68	1547.67
Hodgkin lymphoma	Cuba	Prevalence	Age-standardized	Rate	2021	12.8448	15.6491	10.4182
Hodgkin lymphoma	Czechia	Prevalence	All ages	Number	2021	1910.89	2486.48	1437.62
Hodgkin lymphoma	Israel	Prevalence	Age-standardized	Rate	2021	12.6744	15.4486	10.1809
Hodgkin lymphoma	Thailand	Prevalence	All ages	Number	2021	1856.62	3709	1145.56
Hodgkin lymphoma	Republic of Moldova	Prevalence	Age-standardized	Rate	2021	12.5424	15.1728	10.3134
Hodgkin lymphoma	Uganda	Prevalence	All ages	Number	2021	1782.55	2684.41	1014.11
Hodgkin lymphoma	United States of America	Prevalence	Age-standardized	Rate	2021	12.4706	13.0076	11.9659
Hodgkin lymphoma	Romania	Prevalence	All ages	Number	2021	1735.23	2246.86	1283.34
Hodgkin lymphoma	Latvia	Prevalence	Age-standardized	Rate	2021	12.3524	15.981	9.23921
Hodgkin lymphoma	Austria	Prevalence	All ages	Number	2021	1606.37	1937.4	1303.73
Hodgkin lymphoma	North Macedonia	Prevalence	Age-standardized	Rate	2021	12.1994	20.4916	7.84156
Hodgkin lymphoma	United Republic of Tanzania	Prevalence	All ages	Number	2021	1576.23	2461.57	897.274
Hodgkin lymphoma	Serbia	Prevalence	Age-standardized	Rate	2021	11.9592	18.383	7.82222
Hodgkin lymphoma	Chile	Prevalence	All ages	Number	2021	1565.76	1935.36	1255.48
Hodgkin lymphoma	Tunisia	Prevalence	Age-standardized	Rate	2021	11.9257	18.2581	7.56537
Hodgkin lymphoma	Cuba	Prevalence	All ages	Number	2021	1560.72	1888.45	1285.85
Hodgkin lymphoma	Lithuania	Prevalence	Age-standardized	Rate	2021	11.8856	14.7218	9.40985
Hodgkin lymphoma	Portugal	Prevalence	All ages	Number	2021	1511.95	1872.82	1215.92
Hodgkin lymphoma	Bulgaria	Prevalence	Age-standardized	Rate	2021	11.2003	14.3256	8.67396
Hodgkin lymphoma	Tunisia	Prevalence	All ages	Number	2021	1430.63	2223.71	908.977
Hodgkin lymphoma	Puerto Rico	Prevalence	Age-standardized	Rate	2021	10.871	13.8194	8.57296
Hodgkin lymphoma	Morocco	Prevalence	All ages	Number	2021	1403.08	2183.58	836.266
Hodgkin lymphoma	Georgia	Prevalence	Age-standardized	Rate	2021	10.6207	13.8016	7.90547
Hodgkin lymphoma	Serbia	Prevalence	All ages	Number	2021	1258.98	1895.33	824.553
Hodgkin lymphoma	Luxembourg	Prevalence	Age-standardized	Rate	2021	10.3278	11.8959	8.89662
Hodgkin lymphoma	Venezuela (Bolivarian Republic of)	Prevalence	All ages	Number	2021	1231.84	1643.17	882.378
Hodgkin lymphoma	Sweden	Prevalence	Age-standardized	Rate	2021	9.5542	12.1496	7.58076
Hodgkin lymphoma	Israel	Prevalence	All ages	Number	2021	1198.45	1455.62	966.3
Hodgkin lymphoma	Denmark	Prevalence	Age-standardized	Rate	2021	9.29867	11.3846	7.64891
Hodgkin lymphoma	Uzbekistan	Prevalence	All ages	Number	2021	1126.45	1502.88	812.778
Hodgkin lymphoma	Poland	Prevalence	Age-standardized	Rate	2021	9.14565	10.2727	7.99952
Hodgkin lymphoma	Malaysia	Prevalence	All ages	Number	2021	1123.12	1447.19	633.154
Hodgkin lymphoma	Ukraine	Prevalence	Age-standardized	Rate	2021	9.12165	12.8371	6.38677
Hodgkin lymphoma	Sudan	Prevalence	All ages	Number	2021	1112.53	1872.02	621.925
Hodgkin lymphoma	Switzerland	Prevalence	Age-standardized	Rate	2021	9.11623	11.5623	7.20739
Hodgkin lymphoma	Ireland	Prevalence	All ages	Number	2021	1087.66	1298.63	892.199
Hodgkin lymphoma	Costa Rica	Prevalence	Age-standardized	Rate	2021	8.98665	10.9752	7.37785
Hodgkin lymphoma	Sweden	Prevalence	All ages	Number	2021	1059.62	1305.62	852.665
Hodgkin lymphoma	Bahrain	Prevalence	Age-standardized	Rate	2021	8.98316	13.3897	5.39374
Hodgkin lymphoma	Norway	Prevalence	All ages	Number	2021	1050.24	1167.98	938.957
Hodgkin lymphoma	Romania	Prevalence	Age-standardized	Rate	2021	8.78311	11.4261	6.48248
Hodgkin lymphoma	Republic of Korea	Prevalence	All ages	Number	2021	1047.39	1468.32	613.445
Hodgkin lymphoma	Turkmenistan	Prevalence	Age-standardized	Rate	2021	8.72689	11.859	6.53642
Hodgkin lymphoma	Libya	Prevalence	All ages	Number	2021	1037.75	1504.03	594.096
Hodgkin lymphoma	Uruguay	Prevalence	Age-standardized	Rate	2021	8.56822	10.6498	6.79532
Hodgkin lymphoma	Sri Lanka	Prevalence	All ages	Number	2021	989.321	1744.9	599.523
Hodgkin lymphoma	Hungary	Prevalence	Age-standardized	Rate	2021	8.56251	10.7844	6.80207
Hodgkin lymphoma	Finland	Prevalence	All ages	Number	2021	936.338	1108.65	771.513
Hodgkin lymphoma	Algeria	Prevalence	Age-standardized	Rate	2021	8.52448	12.197	5.28375
Hodgkin lymphoma	Mozambique	Prevalence	All ages	Number	2021	915.713	1469.59	446.594
Hodgkin lymphoma	Albania	Prevalence	Age-standardized	Rate	2021	7.98046	12.2256	4.89137
Hodgkin lymphoma	Afghanistan	Prevalence	All ages	Number	2021	906.049	1442.29	572.045
Hodgkin lymphoma	Chile	Prevalence	Age-standardized	Rate	2021	7.83108	9.80763	6.21536
Hodgkin lymphoma	Taiwan (Province of China)	Prevalence	All ages	Number	2021	877.184	1032.38	739.63
Hodgkin lymphoma	Bosnia and Herzegovina	Prevalence	Age-standardized	Rate	2021	7.83046	12.7708	5.08702
Hodgkin lymphoma	Switzerland	Prevalence	All ages	Number	2021	874.944	1090.38	702.885
Hodgkin lymphoma	Palestine	Prevalence	Age-standardized	Rate	2021	6.92563	9.3693	3.95944
Hodgkin lymphoma	Hungary	Prevalence	All ages	Number	2021	867.77	1101.97	687.091
Hodgkin lymphoma	Argentina	Prevalence	Age-standardized	Rate	2021	6.8333	8.41718	5.53307
Hodgkin lymphoma	Kazakhstan	Prevalence	All ages	Number	2021	864.724	1054.88	703.203
Hodgkin lymphoma	Oman	Prevalence	Age-standardized	Rate	2021	6.77746	9.81808	3.25961
Hodgkin lymphoma	South Africa	Prevalence	All ages	Number	2021	860.9	1095.43	531.691
Hodgkin lymphoma	Azerbaijan	Prevalence	Age-standardized	Rate	2021	5.97783	9.63228	3.48139
Hodgkin lymphoma	Lebanon	Prevalence	All ages	Number	2021	850.717	1165.58	511.87
Hodgkin lymphoma	Samoa	Prevalence	Age-standardized	Rate	2021	5.8771	11.4708	3.31213
Hodgkin lymphoma	Peru	Prevalence	All ages	Number	2021	845.868	1226.46	531.695
Hodgkin lymphoma	New Zealand	Prevalence	Age-standardized	Rate	2021	5.78487	6.96958	4.77396
Hodgkin lymphoma	Kenya	Prevalence	All ages	Number	2021	821.006	1261.65	472.506
Hodgkin lymphoma	Mauritius	Prevalence	Age-standardized	Rate	2021	5.60006	6.34394	4.8874
Hodgkin lymphoma	Egypt	Prevalence	All ages	Number	2021	786.011	1885.25	373.63
Hodgkin lymphoma	Iran (Islamic Republic of)	Prevalence	Age-standardized	Rate	2021	5.51292	7.27168	2.68819
Hodgkin lymphoma	Slovakia	Prevalence	All ages	Number	2021	767.688	1125.39	495.143
Hodgkin lymphoma	Turkey	Prevalence	Age-standardized	Rate	2021	5.31702	8.98283	3.62657
Hodgkin lymphoma	Croatia	Prevalence	All ages	Number	2021	761.17	916.16	624.792
Hodgkin lymphoma	Qatar	Prevalence	Age-standardized	Rate	2021	5.06801	7.7735	2.75092
Hodgkin lymphoma	Bulgaria	Prevalence	All ages	Number	2021	757.902	979.827	588.765
Hodgkin lymphoma	Iraq	Prevalence	Age-standardized	Rate	2021	5.06097	7.78478	2.46811
Hodgkin lymphoma	Democratic Republic of the Congo	Prevalence	All ages	Number	2021	751.448	1251.46	458.947
Hodgkin lymphoma	Saudi Arabia	Prevalence	Age-standardized	Rate	2021	5.02871	8.91556	1.19839
Hodgkin lymphoma	Nepal	Prevalence	All ages	Number	2021	717.981	1546.41	370.102
Hodgkin lymphoma	Kuwait	Prevalence	Age-standardized	Rate	2021	4.88768	6.08962	3.78367
Hodgkin lymphoma	Philippines	Prevalence	All ages	Number	2021	698.631	891.039	420.523
Hodgkin lymphoma	Nigeria	Prevalence	Age-standardized	Rate	2021	4.70637	7.96835	1.44791
Hodgkin lymphoma	Madagascar	Prevalence	All ages	Number	2021	693.524	1055.3	398.453
Hodgkin lymphoma	Colombia	Prevalence	Age-standardized	Rate	2021	4.66061	5.83904	3.71802
Hodgkin lymphoma	Azerbaijan	Prevalence	All ages	Number	2021	652.46	1056.55	387.437
Hodgkin lymphoma	Venezuela (Bolivarian Republic of)	Prevalence	Age-standardized	Rate	2021	4.59398	6.10503	3.27402
Hodgkin lymphoma	Myanmar	Prevalence	All ages	Number	2021	633.173	1414.37	342.499
Hodgkin lymphoma	Kazakhstan	Prevalence	Age-standardized	Rate	2021	4.52436	5.53827	3.6744
Hodgkin lymphoma	Denmark	Prevalence	All ages	Number	2021	609.503	751.089	505.778
Hodgkin lymphoma	Viet Nam	Prevalence	Age-standardized	Rate	2021	4.39036	6.75595	2.6689
Hodgkin lymphoma	Yemen	Prevalence	All ages	Number	2021	562.581	894.473	314.774
Hodgkin lymphoma	Sri Lanka	Prevalence	Age-standardized	Rate	2021	4.28701	7.51524	2.60772
Hodgkin lymphoma	Ecuador	Prevalence	All ages	Number	2021	555.06	737.207	417.927
Hodgkin lymphoma	Pakistan	Prevalence	Age-standardized	Rate	2021	4.23137	6.14988	2.81447
Hodgkin lymphoma	Somalia	Prevalence	All ages	Number	2021	544.246	860.257	310.028
Hodgkin lymphoma	Uganda	Prevalence	Age-standardized	Rate	2021	4.20355	6.20418	2.47548
Hodgkin lymphoma	Zambia	Prevalence	All ages	Number	2021	540.507	812.312	309.491
Hodgkin lymphoma	Saint Lucia	Prevalence	Age-standardized	Rate	2021	4.18383	5.28343	3.33053
Hodgkin lymphoma	Democratic People's Republic of Korea	Prevalence	All ages	Number	2021	519.223	901.773	340.217
Hodgkin lymphoma	Armenia	Prevalence	Age-standardized	Rate	2021	3.90286	4.76789	3.06953
Hodgkin lymphoma	Republic of Moldova	Prevalence	All ages	Number	2021	480.496	570.705	398.074
Hodgkin lymphoma	Seychelles	Prevalence	Age-standardized	Rate	2021	3.8226	5.67624	2.7239
Hodgkin lymphoma	Turkmenistan	Prevalence	All ages	Number	2021	468.79	637.468	350.068
Hodgkin lymphoma	Ethiopia	Prevalence	Age-standardized	Rate	2021	3.79567	6.10776	2.14633
Hodgkin lymphoma	Costa Rica	Prevalence	All ages	Number	2021	458.373	554.144	377.401
Hodgkin lymphoma	Mexico	Prevalence	Age-standardized	Rate	2021	3.79421	4.19666	3.39907
Hodgkin lymphoma	Côte d'Ivoire	Prevalence	All ages	Number	2021	422.946	639.39	233.2
Hodgkin lymphoma	Barbados	Prevalence	Age-standardized	Rate	2021	3.69873	4.83211	2.82245
Hodgkin lymphoma	Jordan	Prevalence	All ages	Number	2021	412.888	588.726	248.544
Hodgkin lymphoma	Morocco	Prevalence	Age-standardized	Rate	2021	3.6692	5.68635	2.18997
Hodgkin lymphoma	Mali	Prevalence	All ages	Number	2021	406.295	620.844	248.959
Hodgkin lymphoma	Afghanistan	Prevalence	Age-standardized	Rate	2021	3.38026	5.35822	2.14249
Hodgkin lymphoma	Georgia	Prevalence	All ages	Number	2021	376.601	476.64	288.924
Hodgkin lymphoma	United Arab Emirates	Prevalence	Age-standardized	Rate	2021	3.33897	4.71711	2.02716
Hodgkin lymphoma	Puerto Rico	Prevalence	All ages	Number	2021	369.724	470.07	292.742
Hodgkin lymphoma	Malaysia	Prevalence	Age-standardized	Rate	2021	3.28583	4.23117	1.85233
Hodgkin lymphoma	Rwanda	Prevalence	All ages	Number	2021	357.818	590.375	191.375
Hodgkin lymphoma	El Salvador	Prevalence	Age-standardized	Rate	2021	3.2766	4.48486	2.15093
Hodgkin lymphoma	Palestine	Prevalence	All ages	Number	2021	348.793	478.462	199.389
Hodgkin lymphoma	Brunei Darussalam	Prevalence	Age-standardized	Rate	2021	3.19105	4.38144	2.10329
Hodgkin lymphoma	New Zealand	Prevalence	All ages	Number	2021	345.552	411.81	287.794
Hodgkin lymphoma	Uzbekistan	Prevalence	Age-standardized	Rate	2021	3.19095	4.26088	2.29574
Hodgkin lymphoma	Lithuania	Prevalence	All ages	Number	2021	335.401	410.874	269.189
Hodgkin lymphoma	Jordan	Prevalence	Age-standardized	Rate	2021	3.18965	4.55874	1.92015
Hodgkin lymphoma	Oman	Prevalence	All ages	Number	2021	333.642	493.197	154.084
Hodgkin lymphoma	Mozambique	Prevalence	Age-standardized	Rate	2021	3.16631	4.9305	1.59189
Hodgkin lymphoma	Burundi	Prevalence	All ages	Number	2021	331.103	522.254	169.622
Hodgkin lymphoma	Ecuador	Prevalence	Age-standardized	Rate	2021	3.02122	4.0004	2.2823
Hodgkin lymphoma	Zimbabwe	Prevalence	All ages	Number	2021	330.212	484.69	189.33
Hodgkin lymphoma	Greenland	Prevalence	Age-standardized	Rate	2021	3.02049	5.40459	1.94241
Hodgkin lymphoma	Malawi	Prevalence	All ages	Number	2021	302.464	456.112	164.511
Hodgkin lymphoma	Somalia	Prevalence	Age-standardized	Rate	2021	2.99513	4.69164	1.7285
Hodgkin lymphoma	Uruguay	Prevalence	All ages	Number	2021	301.503	371.11	240.732
Hodgkin lymphoma	Eritrea	Prevalence	Age-standardized	Rate	2021	2.97829	4.39024	1.73209
Hodgkin lymphoma	Slovenia	Prevalence	All ages	Number	2021	296.86	392.706	224.51
Hodgkin lymphoma	Saint Vincent and the Grenadines	Prevalence	Age-standardized	Rate	2021	2.97358	3.54056	2.51463
Hodgkin lymphoma	United Arab Emirates	Prevalence	All ages	Number	2021	296.385	468.072	179.469
Hodgkin lymphoma	Taiwan (Province of China)	Prevalence	Age-standardized	Rate	2021	2.93043	3.58953	2.42359
Hodgkin lymphoma	North Macedonia	Prevalence	All ages	Number	2021	286.392	475.366	185.443
Hodgkin lymphoma	Panama	Prevalence	Age-standardized	Rate	2021	2.90111	3.5946	2.34149
Hodgkin lymphoma	Bosnia and Herzegovina	Prevalence	All ages	Number	2021	267.44	432.276	175.056
Hodgkin lymphoma	Comoros	Prevalence	Age-standardized	Rate	2021	2.89402	4.35265	1.69527
Hodgkin lymphoma	South Sudan	Prevalence	All ages	Number	2021	264.178	399.865	149.632
Hodgkin lymphoma	South Sudan	Prevalence	Age-standardized	Rate	2021	2.89348	4.37699	1.658
Hodgkin lymphoma	Angola	Prevalence	All ages	Number	2021	259.059	410.729	161.841
Hodgkin lymphoma	Bangladesh	Prevalence	Age-standardized	Rate	2021	2.85311	5.98493	1.5613
Hodgkin lymphoma	Cyprus	Prevalence	All ages	Number	2021	256.117	409.703	165.782
Hodgkin lymphoma	Zambia	Prevalence	Age-standardized	Rate	2021	2.83782	4.15148	1.67285
Hodgkin lymphoma	Kuwait	Prevalence	All ages	Number	2021	244.325	302.847	188.229
Hodgkin lymphoma	Singapore	Prevalence	Age-standardized	Rate	2021	2.82204	3.57583	2.24534
Hodgkin lymphoma	Cambodia	Prevalence	All ages	Number	2021	239.307	531.99	118.419
Hodgkin lymphoma	Bahamas	Prevalence	Age-standardized	Rate	2021	2.80374	3.57003	2.17616
Hodgkin lymphoma	Latvia	Prevalence	All ages	Number	2021	235.068	301.59	176.22
Hodgkin lymphoma	Kyrgyzstan	Prevalence	Age-standardized	Rate	2021	2.78719	3.79232	1.96834
Hodgkin lymphoma	Bolivia (Plurinational State of)	Prevalence	All ages	Number	2021	229.283	381.59	130.721
Hodgkin lymphoma	Belize	Prevalence	Age-standardized	Rate	2021	2.74305	3.24967	2.30586
Hodgkin lymphoma	Haiti	Prevalence	All ages	Number	2021	228.677	354.432	121.386
Hodgkin lymphoma	United Republic of Tanzania	Prevalence	Age-standardized	Rate	2021	2.71524	4.17142	1.52526
Hodgkin lymphoma	Albania	Prevalence	All ages	Number	2021	222.767	347.674	138.625
Hodgkin lymphoma	Rwanda	Prevalence	Age-standardized	Rate	2021	2.68801	4.3781	1.45833
Hodgkin lymphoma	El Salvador	Prevalence	All ages	Number	2021	215.384	294.996	142.212
Hodgkin lymphoma	Thailand	Prevalence	Age-standardized	Rate	2021	2.67385	5.16285	1.66296
Hodgkin lymphoma	Estonia	Prevalence	All ages	Number	2021	197.751	251.625	148.547
Hodgkin lymphoma	Burundi	Prevalence	Age-standardized	Rate	2021	2.67305	4.12767	1.38112
Hodgkin lymphoma	Kyrgyzstan	Prevalence	All ages	Number	2021	193.914	265.376	136.21
Hodgkin lymphoma	Djibouti	Prevalence	Age-standardized	Rate	2021	2.66168	4.33257	1.47577
Hodgkin lymphoma	Eritrea	Prevalence	All ages	Number	2021	191.638	286.754	110.527
Hodgkin lymphoma	Mongolia	Prevalence	Age-standardized	Rate	2021	2.57124	3.75579	1.55108
Hodgkin lymphoma	Guinea	Prevalence	All ages	Number	2021	187.528	291.153	112.742
Hodgkin lymphoma	Sudan	Prevalence	Age-standardized	Rate	2021	2.55926	4.31933	1.46421
Hodgkin lymphoma	Singapore	Prevalence	All ages	Number	2021	173.548	210.806	142.343
Hodgkin lymphoma	Brazil	Prevalence	Age-standardized	Rate	2021	2.55821	2.75124	2.35394
Hodgkin lymphoma	Qatar	Prevalence	All ages	Number	2021	162.39	254.953	87.8485
Hodgkin lymphoma	Maldives	Prevalence	Age-standardized	Rate	2021	2.55479	4.32279	1.59742
Hodgkin lymphoma	Paraguay	Prevalence	All ages	Number	2021	157.898	226.9	103.329
Hodgkin lymphoma	Madagascar	Prevalence	Age-standardized	Rate	2021	2.44578	3.6998	1.40266
Hodgkin lymphoma	Bahrain	Prevalence	All ages	Number	2021	149.87	225.098	92.1837
Hodgkin lymphoma	Trinidad and Tobago	Prevalence	Age-standardized	Rate	2021	2.44547	3.15633	1.82481
Hodgkin lymphoma	Guatemala	Prevalence	All ages	Number	2021	143.472	169.762	119.427
Hodgkin lymphoma	Bhutan	Prevalence	Age-standardized	Rate	2021	2.42415	5.63615	1.17057
Hodgkin lymphoma	Montenegro	Prevalence	All ages	Number	2021	137.631	194.274	90.9909
Hodgkin lymphoma	Japan	Prevalence	Age-standardized	Rate	2021	2.35047	2.538	2.16155
Hodgkin lymphoma	Panama	Prevalence	All ages	Number	2021	126.997	157.449	102.329
Hodgkin lymphoma	Namibia	Prevalence	Age-standardized	Rate	2021	2.30908	3.65952	1.30926
Hodgkin lymphoma	Armenia	Prevalence	All ages	Number	2021	119.034	143.978	94.7393
Hodgkin lymphoma	Zimbabwe	Prevalence	Age-standardized	Rate	2021	2.2876	3.31711	1.35209
Hodgkin lymphoma	Cameroon	Prevalence	All ages	Number	2021	116.049	185.092	71.6013
Hodgkin lymphoma	Peru	Prevalence	Age-standardized	Rate	2021	2.27949	3.28031	1.43476
Hodgkin lymphoma	Nicaragua	Prevalence	All ages	Number	2021	112.744	171.862	75.2299
Hodgkin lymphoma	Suriname	Prevalence	Age-standardized	Rate	2021	2.27634	3.12934	1.35812
Hodgkin lymphoma	Malta	Prevalence	All ages	Number	2021	96.8307	118.877	79.5268
Hodgkin lymphoma	Dominica	Prevalence	Age-standardized	Rate	2021	2.21535	3.5851	1.3743
Hodgkin lymphoma	Mongolia	Prevalence	All ages	Number	2021	85.8776	125.505	51.9544
Hodgkin lymphoma	Nepal	Prevalence	Age-standardized	Rate	2021	2.20559	4.75513	1.15144
Hodgkin lymphoma	Mauritius	Prevalence	All ages	Number	2021	79.2356	89.787	69.3107
Hodgkin lymphoma	United States Virgin Islands	Prevalence	Age-standardized	Rate	2021	2.12794	3.47877	1.10044
Hodgkin lymphoma	Honduras	Prevalence	All ages	Number	2021	74.6965	117.239	44.8202
Hodgkin lymphoma	Paraguay	Prevalence	Age-standardized	Rate	2021	2.12475	3.03932	1.39282
Hodgkin lymphoma	Luxembourg	Prevalence	All ages	Number	2021	73.9348	85.3308	63.7511
Hodgkin lymphoma	Bolivia (Plurinational State of)	Prevalence	Age-standardized	Rate	2021	1.96201	3.2195	1.12052
Hodgkin lymphoma	Burkina Faso	Prevalence	All ages	Number	2021	71.8228	114.452	46.6084
Hodgkin lymphoma	Jamaica	Prevalence	Age-standardized	Rate	2021	1.9452	2.68016	1.39773
Hodgkin lymphoma	Senegal	Prevalence	All ages	Number	2021	69.6797	117.593	42.9887
Hodgkin lymphoma	India	Prevalence	Age-standardized	Rate	2021	1.9402	2.74517	1.30605
Hodgkin lymphoma	Tajikistan	Prevalence	All ages	Number	2021	69.4672	109.477	43.0719
Hodgkin lymphoma	Guam	Prevalence	Age-standardized	Rate	2021	1.88887	2.57377	0.873527
Hodgkin lymphoma	Lao People's Democratic Republic	Prevalence	All ages	Number	2021	69.3921	159.873	35.3316
Hodgkin lymphoma	Yemen	Prevalence	Age-standardized	Rate	2021	1.88699	2.88635	1.08566
Hodgkin lymphoma	Niger	Prevalence	All ages	Number	2021	67.1515	116.251	38.4001
Hodgkin lymphoma	Haiti	Prevalence	Age-standardized	Rate	2021	1.85501	2.8505	0.979659
Hodgkin lymphoma	Iceland	Prevalence	All ages	Number	2021	64.4481	78.6728	51.7849
Hodgkin lymphoma	Mali	Prevalence	Age-standardized	Rate	2021	1.81967	2.96163	1.17188
Hodgkin lymphoma	Jamaica	Prevalence	All ages	Number	2021	60.2395	82.9995	43.2083
Hodgkin lymphoma	Democratic People's Republic of Korea	Prevalence	Age-standardized	Rate	2021	1.72754	3.01193	1.1357
Hodgkin lymphoma	Namibia	Prevalence	All ages	Number	2021	56.1292	89.9003	30.7869
Hodgkin lymphoma	Guyana	Prevalence	Age-standardized	Rate	2021	1.70716	2.226	1.29851
Hodgkin lymphoma	Chad	Prevalence	All ages	Number	2021	55.0233	93.2406	35.3995
Hodgkin lymphoma	Eswatini	Prevalence	Age-standardized	Rate	2021	1.68719	2.69679	1.00064
Hodgkin lymphoma	Congo	Prevalence	All ages	Number	2021	54.4377	82.9168	34.2086
Hodgkin lymphoma	Nicaragua	Prevalence	Age-standardized	Rate	2021	1.68194	2.51872	1.12204
Hodgkin lymphoma	Central African Republic	Prevalence	All ages	Number	2021	48.5173	71.9003	31.8531
Hodgkin lymphoma	Republic of Korea	Prevalence	Age-standardized	Rate	2021	1.6709	2.34694	0.998588
Hodgkin lymphoma	Syrian Arab Republic	Prevalence	All ages	Number	2021	41.6226	60.0522	21.6027
Hodgkin lymphoma	Kenya	Prevalence	Age-standardized	Rate	2021	1.66038	2.48879	0.964723
Hodgkin lymphoma	Benin	Prevalence	All ages	Number	2021	40.3793	68.4905	24.9603
Hodgkin lymphoma	Grenada	Prevalence	Age-standardized	Rate	2021	1.65861	2.06527	1.33048
Hodgkin lymphoma	Dominican Republic	Prevalence	All ages	Number	2021	38.7421	85.2408	19.0808
Hodgkin lymphoma	Malawi	Prevalence	Age-standardized	Rate	2021	1.56927	2.28	0.885314
Hodgkin lymphoma	Trinidad and Tobago	Prevalence	All ages	Number	2021	34.9531	44.9891	25.948
Hodgkin lymphoma	Côte d'Ivoire	Prevalence	Age-standardized	Rate	2021	1.55601	2.37227	0.914723
Hodgkin lymphoma	Gambia	Prevalence	All ages	Number	2021	34.3354	57.6394	21.2137
Hodgkin lymphoma	Lesotho	Prevalence	Age-standardized	Rate	2021	1.53678	2.47344	0.978199
Hodgkin lymphoma	Djibouti	Prevalence	All ages	Number	2021	33.8357	55.8296	18.5405
Hodgkin lymphoma	Fiji	Prevalence	Age-standardized	Rate	2021	1.53029	2.46072	0.910903
Hodgkin lymphoma	Togo	Prevalence	All ages	Number	2021	32.3129	50.5016	20.9867
Hodgkin lymphoma	Guinea	Prevalence	Age-standardized	Rate	2021	1.4657	2.26506	0.935419
Hodgkin lymphoma	Botswana	Prevalence	All ages	Number	2021	30.9386	54.435	16.9283
Hodgkin lymphoma	South Africa	Prevalence	Age-standardized	Rate	2021	1.43235	1.81621	0.880383
Hodgkin lymphoma	Sierra Leone	Prevalence	All ages	Number	2021	30.5257	49.0836	19.2962
Hodgkin lymphoma	Gambia	Prevalence	Age-standardized	Rate	2021	1.42641	2.40755	0.919769
Hodgkin lymphoma	Papua New Guinea	Prevalence	All ages	Number	2021	27.9813	43.2246	14.2852
Hodgkin lymphoma	Cambodia	Prevalence	Age-standardized	Rate	2021	1.38152	3.06409	0.688761
Hodgkin lymphoma	Lesotho	Prevalence	All ages	Number	2021	27.4294	44.0878	17.5339
Hodgkin lymphoma	China	Prevalence	Age-standardized	Rate	2021	1.36127	1.79453	0.833177
Hodgkin lymphoma	Monaco	Prevalence	All ages	Number	2021	25.7207	43.3025	15.3576
Hodgkin lymphoma	Botswana	Prevalence	Age-standardized	Rate	2021	1.24393	2.12483	0.68992
Hodgkin lymphoma	Liberia	Prevalence	All ages	Number	2021	22.3887	36.7413	13.5778
Hodgkin lymphoma	Equatorial Guinea	Prevalence	Age-standardized	Rate	2021	1.15509	1.8933	0.661847
Hodgkin lymphoma	Ghana	Prevalence	All ages	Number	2021	22.0997	33.7521	11.1407
Hodgkin lymphoma	Gabon	Prevalence	Age-standardized	Rate	2021	1.10181	1.7245	0.690153
Hodgkin lymphoma	Comoros	Prevalence	All ages	Number	2021	21.966	32.9932	12.8242
Hodgkin lymphoma	Indonesia	Prevalence	Age-standardized	Rate	2021	1.10152	2.38734	0.633606
Hodgkin lymphoma	Bhutan	Prevalence	All ages	Number	2021	19.6917	46.3437	9.34899
Hodgkin lymphoma	Myanmar	Prevalence	Age-standardized	Rate	2021	1.08883	2.42862	0.591308
Hodgkin lymphoma	Gabon	Prevalence	All ages	Number	2021	18.8914	29.6931	11.6205
Hodgkin lymphoma	Congo	Prevalence	Age-standardized	Rate	2021	1.08463	1.63775	0.691548
Hodgkin lymphoma	Eswatini	Prevalence	All ages	Number	2021	18.7346	30.2132	11.0415
Hodgkin lymphoma	Central African Republic	Prevalence	Age-standardized	Rate	2021	1.0809	1.61337	0.707659
Hodgkin lymphoma	Mauritania	Prevalence	All ages	Number	2021	17.1232	29.3056	10.3812
Hodgkin lymphoma	Cook Islands	Prevalence	Age-standardized	Rate	2021	1.02556	1.72193	0.631113
Hodgkin lymphoma	Equatorial Guinea	Prevalence	All ages	Number	2021	16.49	27.2936	9.3256
Hodgkin lymphoma	Democratic Republic of the Congo	Prevalence	Age-standardized	Rate	2021	1.00315	1.60749	0.619249
Hodgkin lymphoma	Andorra	Prevalence	All ages	Number	2021	15.0332	22.9705	8.55859
Hodgkin lymphoma	Angola	Prevalence	Age-standardized	Rate	2021	0.988309	1.53019	0.616421
Hodgkin lymphoma	Brunei Darussalam	Prevalence	All ages	Number	2021	14.6522	20.3482	9.70499
Hodgkin lymphoma	Lao People's Democratic Republic	Prevalence	Age-standardized	Rate	2021	0.923965	2.13157	0.475969
Hodgkin lymphoma	Fiji	Prevalence	All ages	Number	2021	14.294	23.0737	8.48808
Hodgkin lymphoma	Guatemala	Prevalence	Age-standardized	Rate	2021	0.913229	1.07708	0.760279
Hodgkin lymphoma	Maldives	Prevalence	All ages	Number	2021	14.21	25.4719	8.72629
Hodgkin lymphoma	Antigua and Barbuda	Prevalence	Age-standardized	Rate	2021	0.891544	1.05122	0.757094
Hodgkin lymphoma	Guyana	Prevalence	All ages	Number	2021	13.5831	17.7464	10.321
Hodgkin lymphoma	Timor-Leste	Prevalence	Age-standardized	Rate	2021	0.874841	2.07725	0.433366
Hodgkin lymphoma	Suriname	Prevalence	All ages	Number	2021	13.562	18.6289	8.10514
Hodgkin lymphoma	Tokelau	Prevalence	Age-standardized	Rate	2021	0.84586	1.24198	0.481892
Hodgkin lymphoma	San Marino	Prevalence	All ages	Number	2021	12.614	21.0989	6.993
Hodgkin lymphoma	Honduras	Prevalence	Age-standardized	Rate	2021	0.800587	1.21702	0.485882
Hodgkin lymphoma	Belize	Prevalence	All ages	Number	2021	12.4495	14.8675	10.3833
Hodgkin lymphoma	Egypt	Prevalence	Age-standardized	Rate	2021	0.773567	1.85894	0.37274
Hodgkin lymphoma	Samoa	Prevalence	All ages	Number	2021	11.8633	22.8094	6.61208
Hodgkin lymphoma	Niue	Prevalence	Age-standardized	Rate	2021	0.769306	1.04864	0.470059
Hodgkin lymphoma	Timor-Leste	Prevalence	All ages	Number	2021	11.8412	28.0492	5.83006
Hodgkin lymphoma	Tajikistan	Prevalence	Age-standardized	Rate	2021	0.667247	1.05047	0.413226
Hodgkin lymphoma	Bahamas	Prevalence	All ages	Number	2021	11.8268	15.0461	9.17646
Hodgkin lymphoma	Philippines	Prevalence	Age-standardized	Rate	2021	0.59639	0.758923	0.361839
Hodgkin lymphoma	Barbados	Prevalence	All ages	Number	2021	11.6685	15.1616	8.92556
Hodgkin lymphoma	American Samoa	Prevalence	Age-standardized	Rate	2021	0.533455	0.855258	0.276076
Hodgkin lymphoma	Guinea-Bissau	Prevalence	All ages	Number	2021	8.73354	13.7318	5.74077
Hodgkin lymphoma	Guinea-Bissau	Prevalence	Age-standardized	Rate	2021	0.479696	0.746386	0.323702
Hodgkin lymphoma	Bermuda	Prevalence	All ages	Number	2021	8.13773	10.5375	6.28669
Hodgkin lymphoma	Saint Kitts and Nevis	Prevalence	Age-standardized	Rate	2021	0.46539	0.596321	0.374822
Hodgkin lymphoma	Saint Lucia	Prevalence	All ages	Number	2021	8.03955	10.165	6.36682
Hodgkin lymphoma	Senegal	Prevalence	Age-standardized	Rate	2021	0.461223	0.753261	0.293534
Hodgkin lymphoma	Seychelles	Prevalence	All ages	Number	2021	4.25837	6.25512	3.06404
Hodgkin lymphoma	Nauru	Prevalence	Age-standardized	Rate	2021	0.454814	0.709566	0.206808
Hodgkin lymphoma	Saint Vincent and the Grenadines	Prevalence	All ages	Number	2021	3.54785	4.20728	3.01007
Hodgkin lymphoma	Liberia	Prevalence	Age-standardized	Rate	2021	0.42827	0.676384	0.265899
Hodgkin lymphoma	Guam	Prevalence	All ages	Number	2021	2.98514	4.04048	1.39024
Hodgkin lymphoma	Mauritania	Prevalence	Age-standardized	Rate	2021	0.417627	0.702942	0.257954
Hodgkin lymphoma	Solomon Islands	Prevalence	All ages	Number	2021	2.3541	3.57806	1.29662
Hodgkin lymphoma	Togo	Prevalence	Age-standardized	Rate	2021	0.416483	0.633752	0.269075
Hodgkin lymphoma	Grenada	Prevalence	All ages	Number	2021	1.85121	2.29527	1.48467
Hodgkin lymphoma	Cameroon	Prevalence	Age-standardized	Rate	2021	0.398039	0.62046	0.24767
Hodgkin lymphoma	Greenland	Prevalence	All ages	Number	2021	1.8492	3.25469	1.21618
Hodgkin lymphoma	Chad	Prevalence	Age-standardized	Rate	2021	0.388069	0.630865	0.253033
Hodgkin lymphoma	Dominica	Prevalence	All ages	Number	2021	1.59463	2.56745	0.98762
Hodgkin lymphoma	Tuvalu	Prevalence	Age-standardized	Rate	2021	0.387201	0.570389	0.219494
Hodgkin lymphoma	United States Virgin Islands	Prevalence	All ages	Number	2021	1.45066	2.25189	0.77464
Hodgkin lymphoma	Marshall Islands	Prevalence	Age-standardized	Rate	2021	0.370609	0.542659	0.19877
Hodgkin lymphoma	Vanuatu	Prevalence	All ages	Number	2021	0.888064	1.32647	0.496216
Hodgkin lymphoma	Burkina Faso	Prevalence	Age-standardized	Rate	2021	0.370249	0.572792	0.239451
Hodgkin lymphoma	Antigua and Barbuda	Prevalence	All ages	Number	2021	0.867983	1.01143	0.746917
Hodgkin lymphoma	Micronesia (Federated States of)	Prevalence	Age-standardized	Rate	2021	0.369155	0.560313	0.202874
Hodgkin lymphoma	Micronesia (Federated States of)	Prevalence	All ages	Number	2021	0.387854	0.5943	0.211191
Hodgkin lymphoma	Solomon Islands	Prevalence	Age-standardized	Rate	2021	0.368294	0.568583	0.204755
Hodgkin lymphoma	Cabo Verde	Prevalence	All ages	Number	2021	0.351166	0.530138	0.195938
Hodgkin lymphoma	Sierra Leone	Prevalence	Age-standardized	Rate	2021	0.367078	0.580185	0.232888
Hodgkin lymphoma	Tonga	Prevalence	All ages	Number	2021	0.347365	0.562313	0.189987
Hodgkin lymphoma	Tonga	Prevalence	Age-standardized	Rate	2021	0.356534	0.574922	0.19705
Hodgkin lymphoma	Saint Kitts and Nevis	Prevalence	All ages	Number	2021	0.300758	0.383667	0.241484
Hodgkin lymphoma	Northern Mariana Islands	Prevalence	Age-standardized	Rate	2021	0.354645	0.49879	0.163948
Hodgkin lymphoma	American Samoa	Prevalence	All ages	Number	2021	0.24183	0.383884	0.125003
Hodgkin lymphoma	Benin	Prevalence	Age-standardized	Rate	2021	0.341476	0.565892	0.215217
Hodgkin lymphoma	Marshall Islands	Prevalence	All ages	Number	2021	0.212719	0.314796	0.112473
Hodgkin lymphoma	Niger	Prevalence	Age-standardized	Rate	2021	0.339242	0.575632	0.193322
Hodgkin lymphoma	Kiribati	Prevalence	All ages	Number	2021	0.198193	0.326682	0.076086
Hodgkin lymphoma	Dominican Republic	Prevalence	Age-standardized	Rate	2021	0.335579	0.733538	0.166316
Hodgkin lymphoma	Northern Mariana Islands	Prevalence	All ages	Number	2021	0.185823	0.263927	0.0849185
Hodgkin lymphoma	Vanuatu	Prevalence	Age-standardized	Rate	2021	0.299401	0.439068	0.168316
Hodgkin lymphoma	Cook Islands	Prevalence	All ages	Number	2021	0.18029	0.296428	0.111905
Hodgkin lymphoma	Syrian Arab Republic	Prevalence	Age-standardized	Rate	2021	0.283072	0.409073	0.148837
Hodgkin lymphoma	Sao Tome and Principe	Prevalence	All ages	Number	2021	0.0588213	0.0914641	0.0297704
Hodgkin lymphoma	Papua New Guinea	Prevalence	Age-standardized	Rate	2021	0.274141	0.423468	0.139397
Hodgkin lymphoma	Nauru	Prevalence	All ages	Number	2021	0.0498191	0.0786585	0.0223024
Hodgkin lymphoma	Palau	Prevalence	Age-standardized	Rate	2021	0.271852	0.472628	0.114663
Hodgkin lymphoma	Tuvalu	Prevalence	All ages	Number	2021	0.0484257	0.0713771	0.0274567
Hodgkin lymphoma	Kiribati	Prevalence	Age-standardized	Rate	2021	0.164332	0.266389	0.0637505
Hodgkin lymphoma	Palau	Prevalence	All ages	Number	2021	0.0448611	0.0748137	0.0197218
Hodgkin lymphoma	Ghana	Prevalence	Age-standardized	Rate	2021	0.066925	0.0999341	0.0337422
Hodgkin lymphoma	Niue	Prevalence	All ages	Number	2021	0.0120638	0.0162902	0.00738643
Hodgkin lymphoma	Cabo Verde	Prevalence	Age-standardized	Rate	2021	0.0591235	0.0878324	0.0331259
Hodgkin lymphoma	Tokelau	Prevalence	All ages	Number	2021	0.0115274	0.0171451	0.00657484
Hodgkin lymphoma	Sao Tome and Principe	Prevalence	Age-standardized	Rate	2021	0.0272074	0.0417778	0.0133934
Hodgkin lymphoma	Monaco	Incidence	Age-standardized	Rate	2021	9.40109	15.7007	5.39299
Hodgkin lymphoma	India	Incidence	All ages	Number	2021	7455.17	10809.1	5107.64
Hodgkin lymphoma	United States of America	Incidence	All ages	Number	2021	6837.47	7134.34	6486.49
Hodgkin lymphoma	China	Incidence	All ages	Number	2021	4211.06	5541.5	2542
Hodgkin lymphoma	Greece	Incidence	Age-standardized	Rate	2021	5.4419	6.25301	4.77495
Hodgkin lymphoma	San Marino	Incidence	Age-standardized	Rate	2021	4.99298	8.27509	2.74385
Hodgkin lymphoma	Montenegro	Incidence	Age-standardized	Rate	2021	2.99209	4.23781	1.97587
Hodgkin lymphoma	Russian Federation	Incidence	All ages	Number	2021	3556.78	3845.68	3258.91
Hodgkin lymphoma	Nigeria	Incidence	All ages	Number	2021	3233.14	5444.13	995.119
Hodgkin lymphoma	Italy	Incidence	Age-standardized	Rate	2021	2.89654	3.21504	2.57148
Hodgkin lymphoma	Pakistan	Incidence	All ages	Number	2021	3202.27	4724.35	2135.22
Hodgkin lymphoma	Belarus	Incidence	Age-standardized	Rate	2021	2.8357	3.73876	2.12645
Hodgkin lymphoma	Germany	Incidence	All ages	Number	2021	2180.04	2589.86	1806.18
Hodgkin lymphoma	Malta	Incidence	Age-standardized	Rate	2021	2.76554	3.43064	2.237
Hodgkin lymphoma	United Kingdom	Incidence	All ages	Number	2021	2095.69	2183.1	2014.47
Hodgkin lymphoma	Italy	Incidence	All ages	Number	2021	2003.71	2201.79	1798.21
Hodgkin lymphoma	United Kingdom	Incidence	Age-standardized	Rate	2021	2.73819	2.85548	2.62444
Hodgkin lymphoma	France	Incidence	All ages	Number	2021	1573.34	1926.2	1293.94
Hodgkin lymphoma	Ireland	Incidence	Age-standardized	Rate	2021	2.70168	3.22671	2.22169
Hodgkin lymphoma	Spain	Incidence	All ages	Number	2021	1304.67	1616.64	1057.68
Hodgkin lymphoma	Brazil	Incidence	All ages	Number	2021	1225.67	1313.17	1135.97
Hodgkin lymphoma	Mexico	Incidence	All ages	Number	2021	1158.5	1287.25	1029.65
Hodgkin lymphoma	Ethiopia	Incidence	All ages	Number	2021	1102.7	1748.11	643.826
Hodgkin lymphoma	Bangladesh	Incidence	All ages	Number	2021	1098.16	2310.73	610.241
Hodgkin lymphoma	Canada	Incidence	All ages	Number	2021	869.519	1057.83	695.698
Hodgkin lymphoma	Netherlands	Incidence	Age-standardized	Rate	2021	2.44531	3.02304	1.97965
Hodgkin lymphoma	Indonesia	Incidence	All ages	Number	2021	766.709	1649.22	447.912
Hodgkin lymphoma	Spain	Incidence	Age-standardized	Rate	2021	2.43214	3.10385	1.94624
Hodgkin lymphoma	Turkey	Incidence	All ages	Number	2021	750.61	1251.91	515.573
Hodgkin lymphoma	Viet Nam	Incidence	All ages	Number	2021	743.563	1144.83	469.899
Hodgkin lymphoma	Iran (Islamic Republic of)	Incidence	All ages	Number	2021	734.099	948.17	359.749
Hodgkin lymphoma	Ukraine	Incidence	All ages	Number	2021	723.222	1012.98	510.825
Hodgkin lymphoma	Algeria	Incidence	All ages	Number	2021	625.508	889.566	396.968
Hodgkin lymphoma	Greece	Incidence	All ages	Number	2021	624.118	704.031	557.083
Hodgkin lymphoma	Australia	Incidence	All ages	Number	2021	615.792	758.326	498.646
Hodgkin lymphoma	Libya	Incidence	Age-standardized	Rate	2021	2.4254	3.48217	1.49112
Hodgkin lymphoma	Poland	Incidence	All ages	Number	2021	571.359	629.763	516.229
Hodgkin lymphoma	Czechia	Incidence	Age-standardized	Rate	2021	2.35334	3.12303	1.74441
Hodgkin lymphoma	Argentina	Incidence	All ages	Number	2021	533.672	642.446	438.999
Hodgkin lymphoma	Belgium	Incidence	Age-standardized	Rate	2021	2.2835	2.85316	1.82026
Hodgkin lymphoma	Russian Federation	Incidence	Age-standardized	Rate	2021	2.2246	2.39265	2.04617
Hodgkin lymphoma	Iceland	Incidence	Age-standardized	Rate	2021	2.21652	2.73485	1.76976
Hodgkin lymphoma	Japan	Incidence	All ages	Number	2021	507.679	541.981	466.061
Hodgkin lymphoma	Uganda	Incidence	All ages	Number	2021	475.363	694.07	274.282
Hodgkin lymphoma	Netherlands	Incidence	All ages	Number	2021	462.647	559.981	381.569
Hodgkin lymphoma	Cyprus	Incidence	Age-standardized	Rate	2021	2.20067	3.49388	1.44026
Hodgkin lymphoma	Colombia	Incidence	All ages	Number	2021	433.106	541.577	346.86
Hodgkin lymphoma	United Republic of Tanzania	Incidence	All ages	Number	2021	414.761	634.436	233.503
Hodgkin lymphoma	Iraq	Incidence	All ages	Number	2021	359.937	549.262	177.86
Hodgkin lymphoma	Norway	Incidence	Age-standardized	Rate	2021	2.18022	2.42271	1.94719
Hodgkin lymphoma	Saudi Arabia	Incidence	All ages	Number	2021	336.895	609.551	81.678
Hodgkin lymphoma	Andorra	Incidence	Age-standardized	Rate	2021	2.17587	3.30819	1.24792
Hodgkin lymphoma	Morocco	Incidence	All ages	Number	2021	314.085	477.945	197.417
Hodgkin lymphoma	Belarus	Incidence	All ages	Number	2021	294.995	384.18	225.66
Hodgkin lymphoma	Canada	Incidence	Age-standardized	Rate	2021	2.15163	2.63187	1.70286
Hodgkin lymphoma	Belgium	Incidence	All ages	Number	2021	291.746	363.488	233.348
Hodgkin lymphoma	Thailand	Incidence	All ages	Number	2021	289.185	591.054	176.166
Hodgkin lymphoma	France	Incidence	Age-standardized	Rate	2021	2.15041	2.65652	1.73756
Hodgkin lymphoma	Romania	Incidence	All ages	Number	2021	286.508	365.499	214.111
Hodgkin lymphoma	Czechia	Incidence	All ages	Number	2021	275.696	356.613	209.628
Hodgkin lymphoma	Mozambique	Incidence	All ages	Number	2021	273.591	426.223	136.402
Hodgkin lymphoma	Cuba	Incidence	All ages	Number	2021	272.058	331.154	224.223
Hodgkin lymphoma	Venezuela (Bolivarian Republic of)	Incidence	All ages	Number	2021	264.976	349.167	193.232
Hodgkin lymphoma	Afghanistan	Incidence	All ages	Number	2021	246.134	394.679	158.235
Hodgkin lymphoma	Sudan	Incidence	All ages	Number	2021	244.46	408.386	140.423
Hodgkin lymphoma	Democratic Republic of the Congo	Incidence	All ages	Number	2021	238.936	380.953	147.99
Hodgkin lymphoma	Chile	Incidence	All ages	Number	2021	232.83	285.477	188.514
Hodgkin lymphoma	Tunisia	Incidence	All ages	Number	2021	230.754	359.496	147.727
Hodgkin lymphoma	South Africa	Incidence	All ages	Number	2021	224.074	279.297	134.866
Hodgkin lymphoma	Austria	Incidence	All ages	Number	2021	223.377	267.413	183.066
Hodgkin lymphoma	Uzbekistan	Incidence	All ages	Number	2021	216.763	288.961	158.555
Hodgkin lymphoma	Portugal	Incidence	All ages	Number	2021	216.142	265.173	175.202
Hodgkin lymphoma	Kenya	Incidence	All ages	Number	2021	204.582	310.002	117.443
Hodgkin lymphoma	Serbia	Incidence	All ages	Number	2021	200.881	298.36	132.623
Hodgkin lymphoma	Lebanon	Incidence	Age-standardized	Rate	2021	2.13413	2.92179	1.27657
Hodgkin lymphoma	Austria	Incidence	Age-standardized	Rate	2021	2.1301	2.59099	1.70357
Hodgkin lymphoma	Madagascar	Incidence	All ages	Number	2021	195.511	303.608	112.976
Hodgkin lymphoma	Australia	Incidence	Age-standardized	Rate	2021	2.0895	2.58751	1.66932
Hodgkin lymphoma	Estonia	Incidence	Age-standardized	Rate	2021	2.04802	2.61509	1.51241
Hodgkin lymphoma	Malaysia	Incidence	All ages	Number	2021	190.337	240.695	109.539
Hodgkin lymphoma	Germany	Incidence	Age-standardized	Rate	2021	2.04791	2.43409	1.69788
Hodgkin lymphoma	Cuba	Incidence	Age-standardized	Rate	2021	2.04088	2.49145	1.66213
Hodgkin lymphoma	Philippines	Incidence	All ages	Number	2021	188.791	240.062	117.506
Hodgkin lymphoma	Somalia	Incidence	All ages	Number	2021	184.781	289.111	105.28
Hodgkin lymphoma	Nepal	Incidence	All ages	Number	2021	180.18	384.083	97.0405
Hodgkin lymphoma	Finland	Incidence	Age-standardized	Rate	2021	2.0128	2.45773	1.63641
Hodgkin lymphoma	Libya	Incidence	All ages	Number	2021	171.528	246.775	102.504
Hodgkin lymphoma	Israel	Incidence	All ages	Number	2021	165.979	201.379	134.42
Hodgkin lymphoma	Egypt	Incidence	All ages	Number	2021	160.758	395.568	77.068
Hodgkin lymphoma	Peru	Incidence	All ages	Number	2021	160.479	226.127	99.5188
Hodgkin lymphoma	Slovakia	Incidence	Age-standardized	Rate	2021	1.94877	2.88702	1.25119
Hodgkin lymphoma	Republic of Moldova	Incidence	Age-standardized	Rate	2021	1.93438	2.3329	1.60306
Hodgkin lymphoma	Myanmar	Incidence	All ages	Number	2021	157.68	352.006	86.4797
Hodgkin lymphoma	Sri Lanka	Incidence	All ages	Number	2021	156.042	275.486	95.3291
Hodgkin lymphoma	Sweden	Incidence	All ages	Number	2021	151.49	185.61	122.712
Hodgkin lymphoma	Yemen	Incidence	All ages	Number	2021	147.942	226.974	84.7654
Hodgkin lymphoma	Ireland	Incidence	All ages	Number	2021	144.507	172.6	118.958
Hodgkin lymphoma	Zambia	Incidence	All ages	Number	2021	143.508	214.459	83.6143
Hodgkin lymphoma	Norway	Incidence	All ages	Number	2021	143.389	159.553	128.174
Hodgkin lymphoma	Kazakhstan	Incidence	All ages	Number	2021	141.898	172.293	116.536
Hodgkin lymphoma	Bulgaria	Incidence	All ages	Number	2021	140.557	181.156	108.397
Hodgkin lymphoma	Georgia	Incidence	Age-standardized	Rate	2021	1.92872	2.44608	1.51608
Hodgkin lymphoma	Croatia	Incidence	Age-standardized	Rate	2021	1.92147	2.32129	1.55715
Hodgkin lymphoma	Republic of Korea	Incidence	All ages	Number	2021	132.477	185.891	77.3373
Hodgkin lymphoma	Hungary	Incidence	All ages	Number	2021	132.427	168.427	105.163
Hodgkin lymphoma	Ecuador	Incidence	All ages	Number	2021	131.417	170.406	99.7398
Hodgkin lymphoma	Finland	Incidence	All ages	Number	2021	126.869	149.039	105.13
Hodgkin lymphoma	North Macedonia	Incidence	Age-standardized	Rate	2021	1.90803	3.19441	1.2453
Hodgkin lymphoma	Lebanon	Incidence	All ages	Number	2021	126.066	171.703	75.9427
Hodgkin lymphoma	Tunisia	Incidence	Age-standardized	Rate	2021	1.89103	2.92534	1.20585
Hodgkin lymphoma	Azerbaijan	Incidence	All ages	Number	2021	118.637	183.13	71.015
Hodgkin lymphoma	Slovakia	Incidence	All ages	Number	2021	118.23	175.433	76.6507
Hodgkin lymphoma	Switzerland	Incidence	All ages	Number	2021	117.575	145.996	95.1954
Hodgkin lymphoma	Mali	Incidence	All ages	Number	2021	117.356	186.492	73.7524
Hodgkin lymphoma	Taiwan (Province of China)	Incidence	All ages	Number	2021	117.015	137.89	98.6048
Hodgkin lymphoma	Nigeria	Incidence	Age-standardized	Rate	2021	1.85454	2.99268	0.631724
Hodgkin lymphoma	Côte d'Ivoire	Incidence	All ages	Number	2021	112.542	171.275	65.011
Hodgkin lymphoma	Democratic People's Republic of Korea	Incidence	All ages	Number	2021	106.346	184.753	72.2062
Hodgkin lymphoma	Croatia	Incidence	All ages	Number	2021	102.724	122.647	84.5345
Hodgkin lymphoma	Zimbabwe	Incidence	All ages	Number	2021	102.447	147.703	61.7114
Hodgkin lymphoma	Burundi	Incidence	All ages	Number	2021	101.035	157.716	52.1416
Hodgkin lymphoma	Rwanda	Incidence	All ages	Number	2021	100.735	162.194	54.9333
Hodgkin lymphoma	Turkmenistan	Incidence	All ages	Number	2021	88.1777	117.084	67.0495
Hodgkin lymphoma	Denmark	Incidence	All ages	Number	2021	87.6861	107.316	72.6011
Hodgkin lymphoma	Malawi	Incidence	All ages	Number	2021	83.7634	123.715	46.3875
Hodgkin lymphoma	Haiti	Incidence	All ages	Number	2021	83.3382	127.932	43.5024
Hodgkin lymphoma	Republic of Moldova	Incidence	All ages	Number	2021	80.1315	95.5866	66.7296
Hodgkin lymphoma	South Sudan	Incidence	All ages	Number	2021	79.0008	119.888	44.6319
Hodgkin lymphoma	Georgia	Incidence	All ages	Number	2021	77.6924	95.4406	62.6073
Hodgkin lymphoma	Portugal	Incidence	Age-standardized	Rate	2021	1.80557	2.28022	1.43254
Hodgkin lymphoma	Bulgaria	Incidence	Age-standardized	Rate	2021	1.79111	2.29917	1.38528
Hodgkin lymphoma	Costa Rica	Incidence	All ages	Number	2021	77.5735	93.2518	63.5385
Hodgkin lymphoma	Angola	Incidence	All ages	Number	2021	76.2897	119.428	48.7624
Hodgkin lymphoma	Bolivia (Plurinational State of)	Incidence	All ages	Number	2021	69.816	111.947	39.9799
Hodgkin lymphoma	Jordan	Incidence	All ages	Number	2021	61.4758	88.1922	37.167
Hodgkin lymphoma	Eritrea	Incidence	All ages	Number	2021	60.7412	88.9074	34.9775
Hodgkin lymphoma	Serbia	Incidence	Age-standardized	Rate	2021	1.77891	2.70812	1.16557
Hodgkin lymphoma	Latvia	Incidence	Age-standardized	Rate	2021	1.77255	2.29465	1.32816
Hodgkin lymphoma	Slovenia	Incidence	Age-standardized	Rate	2021	1.74658	2.31748	1.32505
Hodgkin lymphoma	Bermuda	Incidence	Age-standardized	Rate	2021	1.7152	2.24164	1.31275
Hodgkin lymphoma	Israel	Incidence	Age-standardized	Rate	2021	1.70997	2.08141	1.37891
Hodgkin lymphoma	Guinea	Incidence	All ages	Number	2021	58.1904	91.7671	36.2047
Hodgkin lymphoma	Puerto Rico	Incidence	All ages	Number	2021	57.2525	72.2103	45.4478
Hodgkin lymphoma	Palestine	Incidence	All ages	Number	2021	56.7834	76.4106	32.2564
Hodgkin lymphoma	Turkmenistan	Incidence	Age-standardized	Rate	2021	1.70075	2.24004	1.30389
Hodgkin lymphoma	Cambodia	Incidence	All ages	Number	2021	55.261	123.211	28.5488
Hodgkin lymphoma	United States of America	Incidence	Age-standardized	Rate	2021	1.68418	1.75763	1.61125
Hodgkin lymphoma	New Zealand	Incidence	All ages	Number	2021	53.5531	63.3975	44.8457
Hodgkin lymphoma	United Arab Emirates	Incidence	All ages	Number	2021	53.1979	84.3251	32.6227
Hodgkin lymphoma	Uruguay	Incidence	All ages	Number	2021	51.4838	61.9312	42
Hodgkin lymphoma	Lithuania	Incidence	All ages	Number	2021	51.1673	62.3285	41.2873
Hodgkin lymphoma	North Macedonia	Incidence	All ages	Number	2021	48.0501	79.0726	31.5577
Hodgkin lymphoma	Oman	Incidence	All ages	Number	2021	47.84	70.3753	22.2236
Hodgkin lymphoma	Bosnia and Herzegovina	Incidence	All ages	Number	2021	44.9434	72.2624	29.7335
Hodgkin lymphoma	El Salvador	Incidence	All ages	Number	2021	42.3557	58.0828	27.6945
Hodgkin lymphoma	Slovenia	Incidence	All ages	Number	2021	40.3082	53.4905	30.484
Hodgkin lymphoma	Guatemala	Incidence	All ages	Number	2021	37.8058	44.3471	31.5069
Hodgkin lymphoma	Latvia	Incidence	All ages	Number	2021	36.9559	47.2504	27.8058
Hodgkin lymphoma	Cyprus	Incidence	All ages	Number	2021	34.8047	55.2459	22.5313
Hodgkin lymphoma	Lithuania	Incidence	Age-standardized	Rate	2021	1.66851	2.04976	1.33673
Hodgkin lymphoma	Ukraine	Incidence	Age-standardized	Rate	2021	1.56092	2.17284	1.10319
Hodgkin lymphoma	Albania	Incidence	All ages	Number	2021	34.423	53.7132	22.1304
Hodgkin lymphoma	Kyrgyzstan	Incidence	All ages	Number	2021	33.7875	45.53	24.0914
Hodgkin lymphoma	Cameroon	Incidence	All ages	Number	2021	32.994	51.202	20.3048
Hodgkin lymphoma	Paraguay	Incidence	All ages	Number	2021	32.8982	47.5851	21.5557
Hodgkin lymphoma	Puerto Rico	Incidence	Age-standardized	Rate	2021	1.54611	1.96014	1.22312
Hodgkin lymphoma	Pakistan	Incidence	Age-standardized	Rate	2021	1.54435	2.3413	1.04229
Hodgkin lymphoma	Costa Rica	Incidence	Age-standardized	Rate	2021	1.49868	1.80835	1.2294
Hodgkin lymphoma	Kuwait	Incidence	All ages	Number	2021	32.4974	40.1302	25.233
Hodgkin lymphoma	Estonia	Incidence	All ages	Number	2021	27.9625	35.4979	21.034
Hodgkin lymphoma	Honduras	Incidence	All ages	Number	2021	23.4574	35.0198	14.4312
Hodgkin lymphoma	Panama	Incidence	All ages	Number	2021	23.2444	28.5777	18.6459
Hodgkin lymphoma	Algeria	Incidence	Age-standardized	Rate	2021	1.47997	2.09476	0.945294
Hodgkin lymphoma	Bahrain	Incidence	Age-standardized	Rate	2021	1.46821	2.15231	0.883522
Hodgkin lymphoma	Uganda	Incidence	Age-standardized	Rate	2021	1.40207	2.01553	0.840428
Hodgkin lymphoma	Poland	Incidence	Age-standardized	Rate	2021	1.37061	1.5256	1.21202
Hodgkin lymphoma	Luxembourg	Incidence	Age-standardized	Rate	2021	1.35939	1.56159	1.17034
Hodgkin lymphoma	Nicaragua	Incidence	All ages	Number	2021	22.7492	32.9905	15.1496
Hodgkin lymphoma	Burkina Faso	Incidence	All ages	Number	2021	22.0364	34.6024	14.2416
Hodgkin lymphoma	Uruguay	Incidence	Age-standardized	Rate	2021	1.34742	1.64318	1.08495
Hodgkin lymphoma	Romania	Incidence	Age-standardized	Rate	2021	1.30616	1.69281	0.969465
Hodgkin lymphoma	Palestine	Incidence	Age-standardized	Rate	2021	1.30405	1.73289	0.734604
Hodgkin lymphoma	Somalia	Incidence	Age-standardized	Rate	2021	1.29801	1.96385	0.763172
Hodgkin lymphoma	Ethiopia	Incidence	Age-standardized	Rate	2021	1.27817	1.95972	0.748471
Hodgkin lymphoma	Sweden	Incidence	Age-standardized	Rate	2021	1.26266	1.5933	1.01222
Hodgkin lymphoma	Bahrain	Incidence	All ages	Number	2021	22.0315	33.2822	13.6444
Hodgkin lymphoma	Samoa	Incidence	Age-standardized	Rate	2021	1.25763	2.47774	0.72761
Hodgkin lymphoma	Denmark	Incidence	Age-standardized	Rate	2021	1.24808	1.52389	1.02933
Hodgkin lymphoma	Hungary	Incidence	Age-standardized	Rate	2021	1.19753	1.51229	0.950889
Hodgkin lymphoma	Afghanistan	Incidence	Age-standardized	Rate	2021	1.18233	1.87628	0.761747
Hodgkin lymphoma	Mozambique	Incidence	Age-standardized	Rate	2021	1.17725	1.77863	0.600793
Hodgkin lymphoma	Bosnia and Herzegovina	Incidence	Age-standardized	Rate	2021	1.17703	1.92226	0.771251
Hodgkin lymphoma	Niger	Incidence	All ages	Number	2021	21.9214	37.6386	12.5615
Hodgkin lymphoma	Switzerland	Incidence	Age-standardized	Rate	2021	1.17063	1.48223	0.929821
Hodgkin lymphoma	Singapore	Incidence	All ages	Number	2021	21.8085	26.486	17.8847
Hodgkin lymphoma	Albania	Incidence	Age-standardized	Rate	2021	1.15562	1.81097	0.72806
Hodgkin lymphoma	Qatar	Incidence	All ages	Number	2021	21.7064	34.053	11.5887
Hodgkin lymphoma	Armenia	Incidence	All ages	Number	2021	21.3966	25.5789	17.0872
Hodgkin lymphoma	Montenegro	Incidence	All ages	Number	2021	20.0939	28.5035	13.3016
Hodgkin lymphoma	Eritrea	Incidence	Age-standardized	Rate	2021	1.14144	1.64099	0.670088
Hodgkin lymphoma	Chile	Incidence	Age-standardized	Rate	2021	1.12762	1.3979	0.904142
Hodgkin lymphoma	Azerbaijan	Incidence	Age-standardized	Rate	2021	1.08306	1.66254	0.645111
Hodgkin lymphoma	Senegal	Incidence	All ages	Number	2021	19.0692	31.2031	12.2708
Hodgkin lymphoma	Argentina	Incidence	Age-standardized	Rate	2021	1.08159	1.3029	0.881434
Hodgkin lymphoma	Oman	Incidence	Age-standardized	Rate	2021	1.07344	1.53796	0.523027
Hodgkin lymphoma	South Sudan	Incidence	Age-standardized	Rate	2021	1.05103	1.56802	0.6038
Hodgkin lymphoma	Lao People's Democratic Republic	Incidence	All ages	Number	2021	19.0471	43.7642	9.90336
Hodgkin lymphoma	Burundi	Incidence	Age-standardized	Rate	2021	1.0096	1.53428	0.519693
Hodgkin lymphoma	Central African Republic	Incidence	All ages	Number	2021	18.907	27.8388	12.4696
Hodgkin lymphoma	Venezuela (Bolivarian Republic of)	Incidence	Age-standardized	Rate	2021	0.956102	1.25441	0.697668
Hodgkin lymphoma	Mongolia	Incidence	All ages	Number	2021	18.6918	27.2675	11.2422
Hodgkin lymphoma	Iraq	Incidence	Age-standardized	Rate	2021	0.947629	1.41986	0.474401
Hodgkin lymphoma	Comoros	Incidence	Age-standardized	Rate	2021	0.947214	1.41973	0.553303
Hodgkin lymphoma	Chad	Incidence	All ages	Number	2021	18.2925	30.0334	11.5601
Hodgkin lymphoma	Congo	Incidence	All ages	Number	2021	16.1376	24.3752	10.406
Hodgkin lymphoma	Tajikistan	Incidence	All ages	Number	2021	14.6423	23.0225	9.01207
Hodgkin lymphoma	Namibia	Incidence	All ages	Number	2021	14.3503	21.8525	8.30063
Hodgkin lymphoma	Mauritius	Incidence	Age-standardized	Rate	2021	0.938103	1.05462	0.824622
Hodgkin lymphoma	Zambia	Incidence	Age-standardized	Rate	2021	0.929489	1.34655	0.559819
Hodgkin lymphoma	Rwanda	Incidence	Age-standardized	Rate	2021	0.897799	1.3859	0.499796
Hodgkin lymphoma	Djibouti	Incidence	Age-standardized	Rate	2021	0.884203	1.40632	0.507687
Hodgkin lymphoma	Mexico	Incidence	Age-standardized	Rate	2021	0.878315	0.975917	0.780698
Hodgkin lymphoma	Mauritius	Incidence	All ages	Number	2021	13.994	15.6908	12.4031
Hodgkin lymphoma	Iran (Islamic Republic of)	Incidence	Age-standardized	Rate	2021	0.863019	1.12267	0.425902
Hodgkin lymphoma	Saint Lucia	Incidence	Age-standardized	Rate	2021	0.861138	1.07562	0.69338
Hodgkin lymphoma	United Republic of Tanzania	Incidence	Age-standardized	Rate	2021	0.855161	1.29389	0.481666
Hodgkin lymphoma	New Zealand	Incidence	Age-standardized	Rate	2021	0.847172	1.01231	0.703364
Hodgkin lymphoma	Morocco	Incidence	Age-standardized	Rate	2021	0.845952	1.27455	0.53292
Hodgkin lymphoma	Malta	Incidence	All ages	Number	2021	13.6632	16.9069	11.2312
Hodgkin lymphoma	Jamaica	Incidence	All ages	Number	2021	12.0845	16.483	8.81157
Hodgkin lymphoma	Turkey	Incidence	Age-standardized	Rate	2021	0.843648	1.42122	0.578479
Hodgkin lymphoma	Zimbabwe	Incidence	Age-standardized	Rate	2021	0.842421	1.22095	0.518602
Hodgkin lymphoma	Saudi Arabia	Incidence	Age-standardized	Rate	2021	0.832141	1.44926	0.21041
Hodgkin lymphoma	Madagascar	Incidence	Age-standardized	Rate	2021	0.831857	1.26543	0.480421
Hodgkin lymphoma	Colombia	Incidence	Age-standardized	Rate	2021	0.821383	1.02591	0.658556
Hodgkin lymphoma	Benin	Incidence	All ages	Number	2021	11.9941	19.316	7.60436
Hodgkin lymphoma	Haiti	Incidence	Age-standardized	Rate	2021	0.790709	1.22279	0.410283
Hodgkin lymphoma	Ecuador	Incidence	Age-standardized	Rate	2021	0.745757	0.96415	0.567628
Hodgkin lymphoma	Kazakhstan	Incidence	Age-standardized	Rate	2021	0.743991	0.902391	0.609122
Hodgkin lymphoma	Qatar	Incidence	Age-standardized	Rate	2021	0.743094	1.12002	0.405026
Hodgkin lymphoma	Viet Nam	Incidence	Age-standardized	Rate	2021	0.727899	1.11749	0.455083
Hodgkin lymphoma	United Arab Emirates	Incidence	Age-standardized	Rate	2021	0.712604	0.980218	0.434759
Hodgkin lymphoma	Saint Vincent and the Grenadines	Incidence	Age-standardized	Rate	2021	0.709709	0.838465	0.603931
Hodgkin lymphoma	Seychelles	Incidence	Age-standardized	Rate	2021	0.685078	1.01025	0.492901
Hodgkin lymphoma	Namibia	Incidence	Age-standardized	Rate	2021	0.683423	1.01062	0.412635
Hodgkin lymphoma	Kuwait	Incidence	Age-standardized	Rate	2021	0.675217	0.839213	0.529937
Hodgkin lymphoma	Luxembourg	Incidence	All ages	Number	2021	10.0713	11.5844	8.64139
Hodgkin lymphoma	Sudan	Incidence	Age-standardized	Rate	2021	0.672643	1.13129	0.389497
Hodgkin lymphoma	Lesotho	Incidence	All ages	Number	2021	9.91604	16.0984	6.37318
Hodgkin lymphoma	Bangladesh	Incidence	Age-standardized	Rate	2021	0.668399	1.39373	0.375487
Hodgkin lymphoma	Bolivia (Plurinational State of)	Incidence	Age-standardized	Rate	2021	0.663238	1.02999	0.380672
Hodgkin lymphoma	Mali	Incidence	Age-standardized	Rate	2021	0.661563	1.16341	0.431698
Hodgkin lymphoma	Sri Lanka	Incidence	Age-standardized	Rate	2021	0.660173	1.1588	0.402792
Hodgkin lymphoma	El Salvador	Incidence	Age-standardized	Rate	2021	0.655734	0.896594	0.426249
Hodgkin lymphoma	Barbados	Incidence	Age-standardized	Rate	2021	0.652673	0.842395	0.498732
Hodgkin lymphoma	Armenia	Incidence	Age-standardized	Rate	2021	0.648646	0.787154	0.516411
Hodgkin lymphoma	Lesotho	Incidence	Age-standardized	Rate	2021	0.647598	1.03278	0.417354
Hodgkin lymphoma	Uzbekistan	Incidence	Age-standardized	Rate	2021	0.641091	0.852347	0.469197
Hodgkin lymphoma	Belize	Incidence	Age-standardized	Rate	2021	0.634198	0.746557	0.534024
Hodgkin lymphoma	Djibouti	Incidence	All ages	Number	2021	9.54803	15.6364	5.3537
Hodgkin lymphoma	Togo	Incidence	All ages	Number	2021	9.40769	13.9236	6.10745
Hodgkin lymphoma	Sierra Leone	Incidence	All ages	Number	2021	9.11376	14.141	5.74474
Hodgkin lymphoma	Gambia	Incidence	All ages	Number	2021	9.04086	15.5954	5.80323
Hodgkin lymphoma	Botswana	Incidence	All ages	Number	2021	8.91156	15.5095	4.96751
Hodgkin lymphoma	Dominican Republic	Incidence	All ages	Number	2021	8.84961	20.122	4.37602
Hodgkin lymphoma	Iceland	Incidence	All ages	Number	2021	8.39251	10.2546	6.74563
Hodgkin lymphoma	Trinidad and Tobago	Incidence	All ages	Number	2021	7.75876	10.0127	5.82253
Hodgkin lymphoma	Yemen	Incidence	Age-standardized	Rate	2021	0.624752	0.975757	0.372045
Hodgkin lymphoma	Bhutan	Incidence	Age-standardized	Rate	2021	0.621127	1.40547	0.312933
Hodgkin lymphoma	Eswatini	Incidence	Age-standardized	Rate	2021	0.616323	0.952298	0.393786
Hodgkin lymphoma	Nepal	Incidence	Age-standardized	Rate	2021	0.606869	1.28663	0.333764
Hodgkin lymphoma	Suriname	Incidence	Age-standardized	Rate	2021	0.606482	0.844816	0.354003
Hodgkin lymphoma	Mongolia	Incidence	Age-standardized	Rate	2021	0.593059	0.867219	0.354524
Hodgkin lymphoma	Malaysia	Incidence	Age-standardized	Rate	2021	0.575836	0.726489	0.332774
Hodgkin lymphoma	Dominica	Incidence	Age-standardized	Rate	2021	0.574601	0.88299	0.36432
Hodgkin lymphoma	Papua New Guinea	Incidence	All ages	Number	2021	7.73093	12.0616	3.89423
Hodgkin lymphoma	Syrian Arab Republic	Incidence	All ages	Number	2021	7.1384	10.1839	3.62699
Hodgkin lymphoma	Bahamas	Incidence	Age-standardized	Rate	2021	0.567326	0.716205	0.447282
Hodgkin lymphoma	Greenland	Incidence	Age-standardized	Rate	2021	0.564739	0.985561	0.381
Hodgkin lymphoma	Guinea	Incidence	Age-standardized	Rate	2021	0.555186	0.877241	0.370417
Hodgkin lymphoma	Malawi	Incidence	Age-standardized	Rate	2021	0.533551	0.758553	0.311114
Hodgkin lymphoma	Panama	Incidence	Age-standardized	Rate	2021	0.530352	0.651938	0.425696
Hodgkin lymphoma	Comoros	Incidence	All ages	Number	2021	6.45671	9.75476	3.74963
Hodgkin lymphoma	Liberia	Incidence	All ages	Number	2021	6.1158	9.51743	3.79045
Hodgkin lymphoma	India	Incidence	Age-standardized	Rate	2021	0.528997	0.767204	0.362521
Hodgkin lymphoma	Guyana	Incidence	Age-standardized	Rate	2021	0.527593	0.685934	0.404577
Hodgkin lymphoma	Central African Republic	Incidence	Age-standardized	Rate	2021	0.518472	0.778687	0.344036
Hodgkin lymphoma	Eswatini	Incidence	All ages	Number	2021	5.77213	9.1205	3.56641
Hodgkin lymphoma	Ghana	Incidence	All ages	Number	2021	5.72922	8.41154	2.8627
Hodgkin lymphoma	Gabon	Incidence	All ages	Number	2021	4.99519	7.63449	3.18376
Hodgkin lymphoma	Bhutan	Incidence	All ages	Number	2021	4.70331	10.7902	2.32072
Hodgkin lymphoma	Mauritania	Incidence	All ages	Number	2021	4.20177	7.02007	2.67154
Hodgkin lymphoma	Guyana	Incidence	All ages	Number	2021	3.97618	5.1843	3.0425
Hodgkin lymphoma	Suriname	Incidence	All ages	Number	2021	3.69606	5.15861	2.16446
Hodgkin lymphoma	Monaco	Incidence	All ages	Number	2021	3.55826	5.97143	2.12791
Hodgkin lymphoma	Equatorial Guinea	Incidence	All ages	Number	2021	3.50757	5.73036	2.00763
Hodgkin lymphoma	Fiji	Incidence	All ages	Number	2021	3.46815	5.55078	2.08277
Hodgkin lymphoma	Timor-Leste	Incidence	All ages	Number	2021	3.15803	7.40085	1.58231
Hodgkin lymphoma	Guinea-Bissau	Incidence	All ages	Number	2021	2.90336	4.51201	1.9601
Hodgkin lymphoma	Belize	Incidence	All ages	Number	2021	2.62354	3.1056	2.19841
Hodgkin lymphoma	Bahamas	Incidence	All ages	Number	2021	2.38386	3.01712	1.87196
Hodgkin lymphoma	Samoa	Incidence	All ages	Number	2021	2.36686	4.61608	1.34956
Hodgkin lymphoma	Barbados	Incidence	All ages	Number	2021	2.32718	2.9915	1.7822
Hodgkin lymphoma	Brunei Darussalam	Incidence	All ages	Number	2021	2.1353	2.9827	1.41846
Hodgkin lymphoma	Maldives	Incidence	All ages	Number	2021	2.08741	3.65185	1.28493
Hodgkin lymphoma	Brazil	Incidence	Age-standardized	Rate	2021	0.516201	0.551915	0.478278
Hodgkin lymphoma	Andorra	Incidence	All ages	Number	2021	2.06953	3.19036	1.17747
Hodgkin lymphoma	Jordan	Incidence	Age-standardized	Rate	2021	0.512033	0.725442	0.308982
Hodgkin lymphoma	Kyrgyzstan	Incidence	Age-standardized	Rate	2021	0.511901	0.685285	0.36913
Hodgkin lymphoma	Côte d'Ivoire	Incidence	Age-standardized	Rate	2021	0.506099	0.77989	0.320421
Hodgkin lymphoma	Kenya	Incidence	Age-standardized	Rate	2021	0.503438	0.742734	0.292499
Hodgkin lymphoma	Trinidad and Tobago	Incidence	Age-standardized	Rate	2021	0.501529	0.643218	0.377684
Hodgkin lymphoma	Brunei Darussalam	Incidence	Age-standardized	Rate	2021	0.47841	0.658639	0.315949
Hodgkin lymphoma	Paraguay	Incidence	Age-standardized	Rate	2021	0.471199	0.681397	0.306957
Hodgkin lymphoma	Gambia	Incidence	Age-standardized	Rate	2021	0.459284	0.807843	0.306781
Hodgkin lymphoma	Peru	Incidence	Age-standardized	Rate	2021	0.444854	0.622164	0.273145
Hodgkin lymphoma	Saint Lucia	Incidence	All ages	Number	2021	1.75289	2.16495	1.41139
Hodgkin lymphoma	San Marino	Incidence	All ages	Number	2021	1.70957	2.82965	0.956572
Hodgkin lymphoma	Bermuda	Incidence	All ages	Number	2021	1.17375	1.5277	0.911228
Hodgkin lymphoma	Botswana	Incidence	Age-standardized	Rate	2021	0.408868	0.675664	0.244415
Hodgkin lymphoma	Saint Vincent and the Grenadines	Incidence	All ages	Number	2021	0.892879	1.05571	0.76159
Hodgkin lymphoma	Democratic Republic of the Congo	Incidence	Age-standardized	Rate	2021	0.399352	0.635305	0.248299
Hodgkin lymphoma	Maldives	Incidence	Age-standardized	Rate	2021	0.399124	0.653199	0.251693
Hodgkin lymphoma	Seychelles	Incidence	All ages	Number	2021	0.768995	1.12045	0.557219
Hodgkin lymphoma	Solomon Islands	Incidence	All ages	Number	2021	0.61374	0.934546	0.33536
Hodgkin lymphoma	Guam	Incidence	All ages	Number	2021	0.492966	0.662513	0.234563
Hodgkin lymphoma	Grenada	Incidence	All ages	Number	2021	0.435191	0.530921	0.352622
Hodgkin lymphoma	Dominica	Incidence	All ages	Number	2021	0.435072	0.662087	0.275516
Hodgkin lymphoma	Greenland	Incidence	All ages	Number	2021	0.356951	0.618404	0.242595
Hodgkin lymphoma	United States Virgin Islands	Incidence	All ages	Number	2021	0.275837	0.407895	0.149843
Hodgkin lymphoma	South Africa	Incidence	Age-standardized	Rate	2021	0.395978	0.492374	0.236881
Hodgkin lymphoma	Vanuatu	Incidence	All ages	Number	2021	0.249684	0.364448	0.139826
Hodgkin lymphoma	Antigua and Barbuda	Incidence	All ages	Number	2021	0.174178	0.198467	0.152341
Hodgkin lymphoma	Micronesia (Federated States of)	Incidence	All ages	Number	2021	0.102023	0.153718	0.056139
Hodgkin lymphoma	Tonga	Incidence	All ages	Number	2021	0.0731909	0.115723	0.0408987
Hodgkin lymphoma	Cabo Verde	Incidence	All ages	Number	2021	0.0720052	0.10267	0.0383505
Hodgkin lymphoma	Saint Kitts and Nevis	Incidence	All ages	Number	2021	0.0704522	0.0875076	0.0574801
Hodgkin lymphoma	Kiribati	Incidence	All ages	Number	2021	0.0611455	0.0981397	0.0239027
Hodgkin lymphoma	Thailand	Incidence	Age-standardized	Rate	2021	0.395013	0.775958	0.246524
Hodgkin lymphoma	Marshall Islands	Incidence	All ages	Number	2021	0.0575437	0.0838063	0.0301664
Hodgkin lymphoma	American Samoa	Incidence	All ages	Number	2021	0.0524271	0.080223	0.027105
Hodgkin lymphoma	Northern Mariana Islands	Incidence	All ages	Number	2021	0.0324412	0.0455219	0.0148478
Hodgkin lymphoma	Jamaica	Incidence	Age-standardized	Rate	2021	0.391453	0.53346	0.28604
Hodgkin lymphoma	Fiji	Incidence	Age-standardized	Rate	2021	0.387022	0.615408	0.233695
Hodgkin lymphoma	Grenada	Incidence	Age-standardized	Rate	2021	0.385533	0.471173	0.313242
Hodgkin lymphoma	Cook Islands	Incidence	All ages	Number	2021	0.0282844	0.0453869	0.0177577
Hodgkin lymphoma	Sao Tome and Principe	Incidence	All ages	Number	2021	0.0134283	0.0201846	0.00672021
Hodgkin lymphoma	Tuvalu	Incidence	All ages	Number	2021	0.0119155	0.0172465	0.00675852
Hodgkin lymphoma	Nauru	Incidence	All ages	Number	2021	0.0116558	0.0179519	0.00535534
Hodgkin lymphoma	Palau	Incidence	All ages	Number	2021	0.00853458	0.0137351	0.00417773
Hodgkin lymphoma	Niue	Incidence	All ages	Number	2021	0.0022723	0.0030367	0.00140085
Hodgkin lymphoma	Congo	Incidence	Age-standardized	Rate	2021	0.384213	0.575042	0.255704
Hodgkin lymphoma	Taiwan (Province of China)	Incidence	Age-standardized	Rate	2021	0.382308	0.466155	0.317649
Hodgkin lymphoma	Nicaragua	Incidence	Age-standardized	Rate	2021	0.370681	0.521709	0.24426
Hodgkin lymphoma	Angola	Incidence	Age-standardized	Rate	2021	0.36833	0.56643	0.232844
Hodgkin lymphoma	Singapore	Incidence	Age-standardized	Rate	2021	0.353533	0.447498	0.281515
Hodgkin lymphoma	Tokelau	Incidence	All ages	Number	2021	0.00212397	0.0031229	0.00123383
Hodgkin lymphoma	Cambodia	Incidence	Age-standardized	Rate	2021	0.352459	0.776654	0.184359
Hodgkin lymphoma	United States Virgin Islands	Incidence	Age-standardized	Rate	2021	0.350006	0.556171	0.183797
Hodgkin lymphoma	Democratic People's Republic of Korea	Incidence	Age-standardized	Rate	2021	0.344425	0.593417	0.232523
Hodgkin lymphoma	Gabon	Incidence	Age-standardized	Rate	2021	0.340081	0.506399	0.219971
Hodgkin lymphoma	Equatorial Guinea	Incidence	Age-standardized	Rate	2021	0.314248	0.507801	0.186341
Hodgkin lymphoma	Guam	Incidence	Age-standardized	Rate	2021	0.304948	0.413769	0.142369
Hodgkin lymphoma	Honduras	Incidence	Age-standardized	Rate	2021	0.296803	0.431832	0.179424
Hodgkin lymphoma	Japan	Incidence	Age-standardized	Rate	2021	0.294869	0.318763	0.271131
Hodgkin lymphoma	Lao People's Democratic Republic	Incidence	Age-standardized	Rate	2021	0.291682	0.664537	0.155177
Hodgkin lymphoma	Myanmar	Incidence	Age-standardized	Rate	2021	0.285802	0.632224	0.157521
Hodgkin lymphoma	Indonesia	Incidence	Age-standardized	Rate	2021	0.276061	0.593742	0.162728
Hodgkin lymphoma	Guatemala	Incidence	Age-standardized	Rate	2021	0.270997	0.317109	0.225816
Hodgkin lymphoma	Timor-Leste	Incidence	Age-standardized	Rate	2021	0.269988	0.628752	0.135142
Hodgkin lymphoma	China	Incidence	Age-standardized	Rate	2021	0.230134	0.302923	0.141294
Hodgkin lymphoma	Republic of Korea	Incidence	Age-standardized	Rate	2021	0.209866	0.294579	0.125309
Hodgkin lymphoma	Guinea-Bissau	Incidence	Age-standardized	Rate	2021	0.203646	0.306898	0.136675
Hodgkin lymphoma	Egypt	Incidence	Age-standardized	Rate	2021	0.182751	0.450339	0.0886096
Hodgkin lymphoma	Philippines	Incidence	Age-standardized	Rate	2021	0.1769	0.224776	0.109946
Hodgkin lymphoma	Antigua and Barbuda	Incidence	Age-standardized	Rate	2021	0.173953	0.199891	0.151517
Hodgkin lymphoma	Chad	Incidence	Age-standardized	Rate	2021	0.167488	0.257404	0.107407
Hodgkin lymphoma	Tajikistan	Incidence	Age-standardized	Rate	2021	0.156749	0.244352	0.0963548
Hodgkin lymphoma	Cook Islands	Incidence	Age-standardized	Rate	2021	0.154309	0.255972	0.0957526
Hodgkin lymphoma	Senegal	Incidence	Age-standardized	Rate	2021	0.154206	0.238708	0.100715
Hodgkin lymphoma	Tokelau	Incidence	Age-standardized	Rate	2021	0.154015	0.226531	0.0895877
Hodgkin lymphoma	Togo	Incidence	Age-standardized	Rate	2021	0.149603	0.214859	0.0997263
Hodgkin lymphoma	Liberia	Incidence	Age-standardized	Rate	2021	0.147714	0.2207	0.0930293
Hodgkin lymphoma	Niger	Incidence	Age-standardized	Rate	2021	0.146365	0.2398	0.0861129
Hodgkin lymphoma	Burkina Faso	Incidence	Age-standardized	Rate	2021	0.144166	0.216511	0.0891067
Hodgkin lymphoma	Cameroon	Incidence	Age-standardized	Rate	2021	0.142849	0.21714	0.0872193
Hodgkin lymphoma	Sierra Leone	Incidence	Age-standardized	Rate	2021	0.137833	0.208591	0.085933
Hodgkin lymphoma	Niue	Incidence	Age-standardized	Rate	2021	0.137367	0.183074	0.0839215
Hodgkin lymphoma	Benin	Incidence	Age-standardized	Rate	2021	0.129595	0.195523	0.0815455
Hodgkin lymphoma	Mauritania	Incidence	Age-standardized	Rate	2021	0.125063	0.197826	0.0829327
Hodgkin lymphoma	Nauru	Incidence	Age-standardized	Rate	2021	0.121626	0.18559	0.0590156
Hodgkin lymphoma	American Samoa	Incidence	Age-standardized	Rate	2021	0.1129	0.174222	0.0583059
Hodgkin lymphoma	Marshall Islands	Incidence	Age-standardized	Rate	2021	0.111237	0.160785	0.0603233
Hodgkin lymphoma	Solomon Islands	Incidence	Age-standardized	Rate	2021	0.109996	0.166231	0.0609472
Hodgkin lymphoma	Saint Kitts and Nevis	Incidence	Age-standardized	Rate	2021	0.107943	0.132915	0.088752
Hodgkin lymphoma	Micronesia (Federated States of)	Incidence	Age-standardized	Rate	2021	0.104786	0.157121	0.0584782
Hodgkin lymphoma	Tuvalu	Incidence	Age-standardized	Rate	2021	0.0997363	0.143854	0.0566208
Hodgkin lymphoma	Vanuatu	Incidence	Age-standardized	Rate	2021	0.0955415	0.141252	0.05356
Hodgkin lymphoma	Papua New Guinea	Incidence	Age-standardized	Rate	2021	0.0881441	0.136528	0.0442496
Hodgkin lymphoma	Dominican Republic	Incidence	Age-standardized	Rate	2021	0.0794071	0.181635	0.0394559
Hodgkin lymphoma	Tonga	Incidence	Age-standardized	Rate	2021	0.0786946	0.123311	0.0443579
Hodgkin lymphoma	Northern Mariana Islands	Incidence	Age-standardized	Rate	2021	0.0623553	0.0866328	0.0288807
Hodgkin lymphoma	Kiribati	Incidence	Age-standardized	Rate	2021	0.0569329	0.0889878	0.02292
Hodgkin lymphoma	Syrian Arab Republic	Incidence	Age-standardized	Rate	2021	0.0498898	0.071587	0.0257807
Hodgkin lymphoma	Palau	Incidence	Age-standardized	Rate	2021	0.0479254	0.0800682	0.0213819
Hodgkin lymphoma	Ghana	Incidence	Age-standardized	Rate	2021	0.0211225	0.030091	0.0105861
Hodgkin lymphoma	Cabo Verde	Incidence	Age-standardized	Rate	2021	0.0132202	0.0185032	0.00698583
Hodgkin lymphoma	Sao Tome and Principe	Incidence	Age-standardized	Rate	2021	0.00767658	0.0110859	0.00374112

## Sheet: Table S6
Location	1990 prevalent cases (95% CI)	1990 ASPR (95% CI)	2021 prevalent cases (95% CI)	2021 ASPR (95% CI)	EAPC (95% CI)
Global	1035773 (973877-1097061)	22.3 (21-23.55)	2919052 (2693927-3150865)	34.33 (31.62-37.03)	1.24 (1.03 to 1.45)
High SDI	607650 (577780-637276)	59.75 (57.1-62.44)	1393376 (1302597-1479248)	80.37 (75.87-84.64)	0.65 (0.32 to 0.99)
High-middle SDI	203418 (189976-216418)	19.24 (18.01-20.45)	750834 (668156-840473)	42.81 (38.32-47.53)	2.64 (2.51 to 2.78)
Middle SDI	112580 (100089-128206)	6.77 (6.05-7.65)	541932 (460802-622806)	20.06 (17.19-22.98)	3.86 (3.65 to 4.06)
Low-middle SDI	64503 (51075-78526)	5.44 (4.58-6.54)	141917 (121814-175684)	7.61 (6.54-9.43)	1.06 (0.98 to 1.14)
Low SDI	46767 (34491-58759)	8.3 (6.3-10.2)	88515 (67282-110918)	8.06 (6.43-9.89)	-0.19 (-0.3 to -0.07)
Andean Latin America	4079 (3586-4841)	12.09 (10.68-14.18)	36312 (27925-46255)	55.8 (42.81-71.14)	5.42 (5.25 to 5.59)
Australasia	16981 (15919-18152)	75.26 (70.79-80.2)	51169 (44754-58633)	110.65 (97.64-125.4)	0.99 (0.52 to 1.47)
Caribbean	6830 (6039-7612)	20.35 (18.15-22.53)	14854 (12983-17080)	29.23 (25.53-33.73)	1.38 (1.2 to 1.57)
Central Asia	6382 (5699-7194)	8.74 (7.87-9.84)	9888 (8561-11339)	10.13 (8.75-11.61)	0.37 (0.01 to 0.73)
Central Europe	18489 (16949-19961)	13.88 (12.84-14.92)	72045 (65258-79681)	41.88 (38.07-45.84)	3.73 (3.29 to 4.18)
Central Latin America	11866 (11118-12661)	7.67 (7.21-8.11)	49936 (43224-56779)	19.17 (16.58-21.8)	3.06 (2.94 to 3.19)
Central Sub-Saharan Africa	2969 (1885-4212)	5.53 (4-7.76)	6105 (4361-8186)	5.45 (3.94-7.41)	-0.04 (-0.19 to 0.1)
East Asia	84945 (73480-100238)	7.35 (6.39-8.69)	630411 (493370-780476)	31 (24.47-37.9)	5.31 (5.07 to 5.55)
Eastern Europe	41114 (38093-44158)	17.69 (16.5-18.88)	115138 (105171-125644)	40.99 (37.77-44.23)	2.74 (2.16 to 3.32)
Eastern Sub-Saharan Africa	25448 (18845-32441)	12.3 (9.47-15.01)	47227 (35309-63013)	11.84 (9.17-15.28)	-0.2 (-0.33 to -0.08)
High-income Asia Pacific	64029 (59380-68809)	32.08 (29.86-34.38)	230423 (200467-262121)	62.15 (55.15-69.6)	2.14 (1.73 to 2.54)
High-income North America	327616 (312256-343640)	101.95 (97.55-106.36)	526320 (488637-559544)	92.05 (86.47-97.29)	-0.87 (-1.19 to -0.55)
North Africa and Middle East	27067 (22068-33467)	8.08 (6.74-9.97)	129713 (111751-157972)	21.9 (18.84-26.38)	3.56 (3.41 to 3.72)
Oceania	357 (262-480)	5.18 (3.92-6.88)	1035 (751-1380)	7.07 (5.22-9.24)	1 (0.91 to 1.08)
South Asia	56826 (44021-68985)	5.15 (4.19-6.12)	131035 (112639-156416)	7.29 (6.27-8.68)	1.06 (0.91 to 1.2)
Southeast Asia	23371 (19120-30349)	5.24 (4.39-6.73)	78277 (65069-103793)	10.87 (9.08-14.39)	2.28 (2.19 to 2.37)
Southern Latin America	6534 (5964-7159)	13.39 (12.21-14.7)	21905 (19194-24313)	28.44 (25.06-31.53)	2.67 (2.26 to 3.08)
Southern Sub-Saharan Africa	3574 (3079-4280)	7.46 (6.46-8.81)	11340 (8638-13309)	13.87 (10.6-16.18)	2.29 (1.96 to 2.63)
Tropical Latin America	11624 (10806-12457)	8.08 (7.58-8.61)	36975 (33632-41012)	14.96 (13.61-16.48)	1.88 (1.71 to 2.06)
Western Europe	279036 (261915-295617)	59.81 (56.48-63.02)	679817 (628727-737089)	97.23 (91.45-103.75)	1.35 (0.92 to 1.79)
Western Sub-Saharan Africa	16636 (12290-21238)	6.96 (5.32-8.62)	39125 (25729-52703)	7.57 (5.19-9.71)	0.26 (0.13 to 0.39)

## Sheet: Table s7
Location	1990 DALY cases (95% CI)	1990 ASDALYR (95% CI)	2021 DALY cases (95% CI)	2021 ASDALYR (95% CI)	EAPC (95% CI)
Global	146657 (136931-160542)	3.61 (3.36-3.93)	267061 (246095-288696)	3.19 (2.93-3.44)	-0.59 (-0.68 to -0.5)
High SDI	55531 (52796-57051)	5.08 (4.83-5.22)	86990 (77436-92540)	3.97 (3.6-4.19)	-1.14 (-1.29 to -0.99)
High-middle SDI	29529 (27756-32224)	2.98 (2.8-3.25)	50748 (45777-55850)	2.69 (2.42-2.95)	-0.41 (-0.5 to -0.32)
Middle SDI	31097 (28269-35436)	2.66 (2.43-3.06)	66750 (59685-74462)	2.54 (2.28-2.82)	-0.24 (-0.31 to -0.17)
Low-middle SDI	18699 (16024-22495)	2.54 (2.19-3.1)	40430 (35952-50175)	2.7 (2.41-3.36)	0.11 (0.05 to 0.17)
Low SDI	11652 (9244-14094)	3.76 (3.03-4.5)	21896 (18268-26465)	3.5 (3.01-4.14)	-0.39 (-0.49 to -0.29)
Andean Latin America	990 (882-1153)	4.17 (3.7-4.87)	2921 (2378-3564)	4.91 (4-5.98)	0.5 (0.35 to 0.66)
Australasia	1457 (1386-1526)	6.24 (5.93-6.54)	2452 (2172-2674)	4.36 (3.89-4.74)	-1.55 (-1.7 to -1.39)
Caribbean	1282 (1189-1403)	4.52 (4.23-4.9)	1934 (1700-2200)	3.7 (3.24-4.22)	-0.54 (-0.71 to -0.37)
Central Asia	997 (933-1068)	1.77 (1.66-1.89)	1216 (1063-1369)	1.39 (1.22-1.57)	-0.94 (-1.13 to -0.75)
Central Europe	3771 (3648-3969)	2.61 (2.52-2.75)	6403 (5877-6858)	3 (2.76-3.22)	0.36 (0.13 to 0.59)
Central Latin America	2626 (2559-2677)	2.66 (2.58-2.71)	7612 (6834-8469)	3.05 (2.73-3.39)	0.22 (0.12 to 0.32)
Central Sub-Saharan Africa	851 (621-1173)	2.86 (2.04-3.94)	1912 (1395-2646)	2.84 (2.02-4.05)	-0.05 (-0.2 to 0.09)
East Asia	25010 (21634-30510)	2.68 (2.33-3.27)	45118 (35916-54232)	2.17 (1.75-2.61)	-0.7 (-0.87 to -0.52)
Eastern Europe	5322 (5164-5576)	2.02 (1.96-2.11)	8319 (7681-8989)	2.54 (2.34-2.74)	0.74 (0.58 to 0.89)
Eastern Sub-Saharan Africa	6242 (4896-7568)	5.86 (4.67-6.92)	11636 (9385-14666)	5.45 (4.51-6.71)	-0.42 (-0.5 to -0.33)
High-income Asia Pacific	6880 (6506-7316)	3.52 (3.32-3.75)	17806 (15061-19455)	3.41 (2.99-3.67)	-0.24 (-0.33 to -0.15)
High-income North America	24823 (23348-25629)	7.05 (6.66-7.27)	31443 (27957-33231)	4.67 (4.19-4.92)	-1.82 (-2.01 to -1.64)
North Africa and Middle East	5971 (4994-7486)	3.03 (2.53-3.78)	13300 (11410-16289)	2.9 (2.5-3.53)	-0.1 (-0.14 to -0.07)
Oceania	59 (45-81)	1.72 (1.35-2.29)	154 (114-204)	1.81 (1.38-2.43)	0.28 (0.23 to 0.32)
South Asia	17416 (14685-20600)	2.55 (2.13-3.01)	39089 (34660-47289)	2.61 (2.31-3.15)	-0.11 (-0.21 to -0.01)
Southeast Asia	7788 (6647-9892)	2.63 (2.29-3.36)	17810 (15168-23594)	2.7 (2.32-3.6)	-0.07 (-0.14 to 0)
Southern Latin America	2016 (1929-2099)	4.33 (4.15-4.52)	3070 (2805-3315)	3.58 (3.28-3.86)	-0.65 (-0.97 to -0.32)
Southern Sub-Saharan Africa	1017 (899-1165)	3.11 (2.69-3.59)	2898 (2273-3308)	4.52 (3.59-5.11)	1.45 (1.07 to 1.82)
Tropical Latin America	3022 (2915-3104)	2.95 (2.82-3.04)	7046 (6593-7340)	2.79 (2.61-2.91)	-0.38 (-0.63 to -0.13)
Western Europe	25710 (24493-26503)	4.55 (4.34-4.68)	37383 (33046-40074)	3.77 (3.4-4)	-0.92 (-1.09 to -0.75)
Western Sub-Saharan Africa	3404 (2693-4094)	2.6 (2.09-3.05)	7538 (5507-9139)	2.81 (2.15-3.29)	0.16 (0.08 to 0.23)

## Sheet: Table S8
Location	1990 DALY cases (95% CI)	1990 ASDALYR (95% CI)	2021 DALY cases (95% CI)	2021 ASDALYR (95% CI)	EAPC (95% CI)
Global	146657 (136931-160542)	3.61 (3.36-3.93)	267061 (246095-288696)	3.19 (2.93-3.44)	-0.59 (-0.68 to -0.5)
High SDI	55531 (52796-57051)	5.08 (4.83-5.22)	86990 (77436-92540)	3.97 (3.6-4.19)	-1.14 (-1.29 to -0.99)
High-middle SDI	29529 (27756-32224)	2.98 (2.8-3.25)	50748 (45777-55850)	2.69 (2.42-2.95)	-0.41 (-0.5 to -0.32)
Middle SDI	31097 (28269-35436)	2.66 (2.43-3.06)	66750 (59685-74462)	2.54 (2.28-2.82)	-0.24 (-0.31 to -0.17)
Low-middle SDI	18699 (16024-22495)	2.54 (2.19-3.1)	40430 (35952-50175)	2.7 (2.41-3.36)	0.11 (0.05 to 0.17)
Low SDI	11652 (9244-14094)	3.76 (3.03-4.5)	21896 (18268-26465)	3.5 (3.01-4.14)	-0.39 (-0.49 to -0.29)
Andean Latin America	990 (882-1153)	4.17 (3.7-4.87)	2921 (2378-3564)	4.91 (4-5.98)	0.5 (0.35 to 0.66)
Australasia	1457 (1386-1526)	6.24 (5.93-6.54)	2452 (2172-2674)	4.36 (3.89-4.74)	-1.55 (-1.7 to -1.39)
Caribbean	1282 (1189-1403)	4.52 (4.23-4.9)	1934 (1700-2200)	3.7 (3.24-4.22)	-0.54 (-0.71 to -0.37)
Central Asia	997 (933-1068)	1.77 (1.66-1.89)	1216 (1063-1369)	1.39 (1.22-1.57)	-0.94 (-1.13 to -0.75)
Central Europe	3771 (3648-3969)	2.61 (2.52-2.75)	6403 (5877-6858)	3 (2.76-3.22)	0.36 (0.13 to 0.59)
Central Latin America	2626 (2559-2677)	2.66 (2.58-2.71)	7612 (6834-8469)	3.05 (2.73-3.39)	0.22 (0.12 to 0.32)
Central Sub-Saharan Africa	851 (621-1173)	2.86 (2.04-3.94)	1912 (1395-2646)	2.84 (2.02-4.05)	-0.05 (-0.2 to 0.09)
East Asia	25010 (21634-30510)	2.68 (2.33-3.27)	45118 (35916-54232)	2.17 (1.75-2.61)	-0.7 (-0.87 to -0.52)
Eastern Europe	5322 (5164-5576)	2.02 (1.96-2.11)	8319 (7681-8989)	2.54 (2.34-2.74)	0.74 (0.58 to 0.89)
Eastern Sub-Saharan Africa	6242 (4896-7568)	5.86 (4.67-6.92)	11636 (9385-14666)	5.45 (4.51-6.71)	-0.42 (-0.5 to -0.33)
High-income Asia Pacific	6880 (6506-7316)	3.52 (3.32-3.75)	17806 (15061-19455)	3.41 (2.99-3.67)	-0.24 (-0.33 to -0.15)
High-income North America	24823 (23348-25629)	7.05 (6.66-7.27)	31443 (27957-33231)	4.67 (4.19-4.92)	-1.82 (-2.01 to -1.64)
North Africa and Middle East	5971 (4994-7486)	3.03 (2.53-3.78)	13300 (11410-16289)	2.9 (2.5-3.53)	-0.1 (-0.14 to -0.07)
Oceania	59 (45-81)	1.72 (1.35-2.29)	154 (114-204)	1.81 (1.38-2.43)	0.28 (0.23 to 0.32)
South Asia	17416 (14685-20600)	2.55 (2.13-3.01)	39089 (34660-47289)	2.61 (2.31-3.15)	-0.11 (-0.21 to -0.01)
Southeast Asia	7788 (6647-9892)	2.63 (2.29-3.36)	17810 (15168-23594)	2.7 (2.32-3.6)	-0.07 (-0.14 to 0)
Southern Latin America	2016 (1929-2099)	4.33 (4.15-4.52)	3070 (2805-3315)	3.58 (3.28-3.86)	-0.65 (-0.97 to -0.32)
Southern Sub-Saharan Africa	1017 (899-1165)	3.11 (2.69-3.59)	2898 (2273-3308)	4.52 (3.59-5.11)	1.45 (1.07 to 1.82)
Tropical Latin America	3022 (2915-3104)	2.95 (2.82-3.04)	7046 (6593-7340)	2.79 (2.61-2.91)	-0.38 (-0.63 to -0.13)
Western Europe	25710 (24493-26503)	4.55 (4.34-4.68)	37383 (33046-40074)	3.77 (3.4-4)	-0.92 (-1.09 to -0.75)
Western Sub-Saharan Africa	3404 (2693-4094)	2.6 (2.09-3.05)	7538 (5507-9139)	2.81 (2.15-3.29)	0.16 (0.08 to 0.23)

## Sheet: Table S9
cause_name	location_name	measure_name	age_name	metric_name	year	val	upper	lower
Non-Hodgkin lymphoma	China	Deaths	All ages	Number	2021	42856.9	51712.2	33553.2
Non-Hodgkin lymphoma	Malawi	Deaths	Age-standardized	Rate	2021	12.9966	18.2408	9.05221
Non-Hodgkin lymphoma	United States of America	Deaths	All ages	Number	2021	28056.7	29634.4	24973.4
Non-Hodgkin lymphoma	Grenada	Deaths	Age-standardized	Rate	2021	10.0012	11.4071	8.69832
Non-Hodgkin lymphoma	India	Deaths	All ages	Number	2021	27651.2	32101.9	24450.7
Non-Hodgkin lymphoma	Zimbabwe	Deaths	Age-standardized	Rate	2021	9.46468	12.0373	6.3467
Non-Hodgkin lymphoma	Japan	Deaths	All ages	Number	2021	15272.5	16644.2	12775.5
Non-Hodgkin lymphoma	Uganda	Deaths	Age-standardized	Rate	2021	9.04988	12.0272	6.79706
Non-Hodgkin lymphoma	Pakistan	Deaths	All ages	Number	2021	8151.08	10560	6314.66
Non-Hodgkin lymphoma	Zambia	Deaths	Age-standardized	Rate	2021	6.92697	11.4349	4.59311
Non-Hodgkin lymphoma	Germany	Deaths	All ages	Number	2021	8027.41	8893.77	6932.48
Non-Hodgkin lymphoma	Dominica	Deaths	Age-standardized	Rate	2021	6.7667	8.87756	5.45906
Non-Hodgkin lymphoma	Brazil	Deaths	All ages	Number	2021	6877.02	7172.62	6447.98
Non-Hodgkin lymphoma	Libya	Deaths	Age-standardized	Rate	2021	6.72013	8.88671	5.02846
Non-Hodgkin lymphoma	France	Deaths	All ages	Number	2021	6169.1	6942.22	5353.97
Non-Hodgkin lymphoma	Saint Vincent and the Grenadines	Deaths	Age-standardized	Rate	2021	6.53711	7.44864	5.77666
Non-Hodgkin lymphoma	Italy	Deaths	All ages	Number	2021	5903.44	6363.66	5099.92
Non-Hodgkin lymphoma	Lebanon	Deaths	Age-standardized	Rate	2021	6.32163	8.0134	4.74531
Non-Hodgkin lymphoma	Indonesia	Deaths	All ages	Number	2021	5881.79	8482.57	4348.64
Non-Hodgkin lymphoma	Brunei Darussalam	Deaths	Age-standardized	Rate	2021	6.19877	7.21143	5.03378
Non-Hodgkin lymphoma	Russian Federation	Deaths	All ages	Number	2021	5788.59	6270.46	5363.36
Non-Hodgkin lymphoma	Plurinational State of Bolivia	Deaths	Age-standardized	Rate	2021	6.17278	8.28824	4.56586
Non-Hodgkin lymphoma	United Kingdom of Great Britain and Northern Ireland	Deaths	All ages	Number	2021	5728.03	5992.02	5171.97
Non-Hodgkin lymphoma	Kingdom of Eswatini	Deaths	Age-standardized	Rate	2021	6.04247	8.68481	3.99092
Non-Hodgkin lymphoma	Mexico	Deaths	All ages	Number	2021	3873.1	4315.97	3413.92
Non-Hodgkin lymphoma	South Sudan	Deaths	Age-standardized	Rate	2021	5.93102	8.1614	4.10495
Non-Hodgkin lymphoma	Nigeria	Deaths	All ages	Number	2021	3659.46	4787.68	2479.13
Non-Hodgkin lymphoma	Barbados	Deaths	Age-standardized	Rate	2021	5.81231	7.2023	4.63506
Non-Hodgkin lymphoma	Canada	Deaths	All ages	Number	2021	3383.47	3732	2945.58
Non-Hodgkin lymphoma	Rwanda	Deaths	Age-standardized	Rate	2021	5.79059	7.52422	4.33235
Non-Hodgkin lymphoma	Socialist Republic of Viet Nam	Deaths	All ages	Number	2021	3333.81	4648.27	2509.1
Non-Hodgkin lymphoma	Pakistan	Deaths	Age-standardized	Rate	2021	5.77964	7.64218	4.50584
Non-Hodgkin lymphoma	Spain	Deaths	All ages	Number	2021	3224.66	3603.08	2805.12
Non-Hodgkin lymphoma	Eritrea	Deaths	Age-standardized	Rate	2021	5.73306	7.67118	4.2381
Non-Hodgkin lymphoma	Turkey	Deaths	All ages	Number	2021	3197.85	4033.64	2534.54
Non-Hodgkin lymphoma	Lesotho	Deaths	Age-standardized	Rate	2021	5.59989	7.6148	3.88843
Non-Hodgkin lymphoma	Thailand	Deaths	All ages	Number	2021	2875.78	3949.79	2204.3
Non-Hodgkin lymphoma	Comoros	Deaths	Age-standardized	Rate	2021	5.47552	7.6922	3.79323
Non-Hodgkin lymphoma	Bangladesh	Deaths	All ages	Number	2021	2699.04	3906.76	1972.75
Non-Hodgkin lymphoma	Uruguay	Deaths	Age-standardized	Rate	2021	5.46932	5.90204	5.02416
Non-Hodgkin lymphoma	Ethiopia	Deaths	All ages	Number	2021	2516.01	3314.44	1879.27
Non-Hodgkin lymphoma	Israel	Deaths	Age-standardized	Rate	2021	5.42488	5.94657	4.70584
Non-Hodgkin lymphoma	Republic of Korea	Deaths	All ages	Number	2021	2279.76	2707.5	1493.79
Non-Hodgkin lymphoma	Somalia	Deaths	Age-standardized	Rate	2021	5.30752	7.12656	3.71132
Non-Hodgkin lymphoma	Philippines	Deaths	All ages	Number	2021	2243.1	2799.42	1874.76
Non-Hodgkin lymphoma	Djibouti	Deaths	Age-standardized	Rate	2021	5.26864	7.52965	3.62238
Non-Hodgkin lymphoma	Poland	Deaths	All ages	Number	2021	2230.89	2409.4	2033.26
Non-Hodgkin lymphoma	United Republic of Tanzania	Deaths	Age-standardized	Rate	2021	5.17908	6.61319	4.02918
Non-Hodgkin lymphoma	Australia	Deaths	All ages	Number	2021	2053.65	2254.86	1814.37
Non-Hodgkin lymphoma	Tonga	Deaths	Age-standardized	Rate	2021	5.04857	6.59309	3.77049
Non-Hodgkin lymphoma	Argentina	Deaths	All ages	Number	2021	2013.65	2203.91	1833.04
Non-Hodgkin lymphoma	Saint Lucia	Deaths	Age-standardized	Rate	2021	5.02552	5.9974	4.16969
Non-Hodgkin lymphoma	Uganda	Deaths	All ages	Number	2021	1873.01	2483.44	1379.02
Non-Hodgkin lymphoma	Jamaica	Deaths	Age-standardized	Rate	2021	4.97041	6.35026	3.8606
Non-Hodgkin lymphoma	South Africa	Deaths	All ages	Number	2021	1861.66	2062.41	1475.44
Non-Hodgkin lymphoma	Andorra	Deaths	Age-standardized	Rate	2021	4.93719	6.58746	3.41755
Non-Hodgkin lymphoma	Colombia	Deaths	All ages	Number	2021	1798.97	2164.05	1519.07
Non-Hodgkin lymphoma	Burundi	Deaths	Age-standardized	Rate	2021	4.81493	6.4518	3.5548
Non-Hodgkin lymphoma	United Republic of Tanzania	Deaths	All ages	Number	2021	1674.03	2185.43	1277.19
Non-Hodgkin lymphoma	Principality of Monaco	Deaths	Age-standardized	Rate	2021	4.77433	6.25654	3.37509
Non-Hodgkin lymphoma	Peru	Deaths	All ages	Number	2021	1609.63	2069.96	1187.04
Non-Hodgkin lymphoma	Peru	Deaths	Age-standardized	Rate	2021	4.7613	6.12814	3.50346
Non-Hodgkin lymphoma	Ukraine	Deaths	All ages	Number	2021	1522.98	1956.19	1127.2
Non-Hodgkin lymphoma	Haiti	Deaths	Age-standardized	Rate	2021	4.75512	6.84434	3.33125
Non-Hodgkin lymphoma	Taiwan (Province of China)	Deaths	All ages	Number	2021	1470.84	1629.81	1312.52
Non-Hodgkin lymphoma	Samoa	Deaths	Age-standardized	Rate	2021	4.7316	6.24945	3.73036
Non-Hodgkin lymphoma	Islamic Republic of Iran	Deaths	All ages	Number	2021	1352.66	1506.16	1108.56
Non-Hodgkin lymphoma	United States of America	Deaths	Age-standardized	Rate	2021	4.68792	4.9327	4.21408
Non-Hodgkin lymphoma	Malawi	Deaths	All ages	Number	2021	1285.42	1780.68	870.455
Non-Hodgkin lymphoma	Namibia	Deaths	Age-standardized	Rate	2021	4.67825	6.324	3.49329
Non-Hodgkin lymphoma	Myanmar	Deaths	All ages	Number	2021	1278.45	1836.26	923.257
Non-Hodgkin lymphoma	Republic of San Marino	Deaths	Age-standardized	Rate	2021	4.67653	6.58734	3.12811
Non-Hodgkin lymphoma	Morocco	Deaths	All ages	Number	2021	1206.89	1499.15	885.611
Non-Hodgkin lymphoma	Costa Rica	Deaths	Age-standardized	Rate	2021	4.64374	5.20313	4.10246
Non-Hodgkin lymphoma	Democratic Republic of the Congo	Deaths	All ages	Number	2021	1193.13	1695.3	830.241
Non-Hodgkin lymphoma	New Zealand	Deaths	Age-standardized	Rate	2021	4.64356	5.10369	4.174
Non-Hodgkin lymphoma	Egypt	Deaths	All ages	Number	2021	1162.34	2342.13	832.477
Non-Hodgkin lymphoma	Slovenia	Deaths	Age-standardized	Rate	2021	4.64137	5.33867	3.90527
Non-Hodgkin lymphoma	Netherlands	Deaths	All ages	Number	2021	1149.87	1264.09	1020.47
Non-Hodgkin lymphoma	Ethiopia	Deaths	Age-standardized	Rate	2021	4.61731	6.34331	3.42367
Non-Hodgkin lymphoma	Bolivarian Republic of Venezuela	Deaths	All ages	Number	2021	1020.64	1310.11	786.282
Non-Hodgkin lymphoma	Ecuador	Deaths	Age-standardized	Rate	2021	4.5459	5.6835	3.62374
Non-Hodgkin lymphoma	Malaysia	Deaths	All ages	Number	2021	978.424	1365.06	789.677
Non-Hodgkin lymphoma	Canada	Deaths	Age-standardized	Rate	2021	4.49414	4.95208	3.96628
Non-Hodgkin lymphoma	Algeria	Deaths	All ages	Number	2021	960.788	1203.25	760.159
Non-Hodgkin lymphoma	Seychelles	Deaths	Age-standardized	Rate	2021	4.45989	5.13419	3.74066
Non-Hodgkin lymphoma	Saudi Arabia	Deaths	All ages	Number	2021	956.095	1204.39	720.138
Non-Hodgkin lymphoma	Greenland	Deaths	Age-standardized	Rate	2021	4.39449	5.84476	3.64292
Non-Hodgkin lymphoma	Portugal	Deaths	All ages	Number	2021	938.717	1027.53	838.902
Non-Hodgkin lymphoma	Saudi Arabia	Deaths	Age-standardized	Rate	2021	4.37581	5.36938	3.13161
Non-Hodgkin lymphoma	Belgium	Deaths	All ages	Number	2021	889.559	996.658	777.121
Non-Hodgkin lymphoma	Australia	Deaths	Age-standardized	Rate	2021	4.30733	4.70103	3.82904
Non-Hodgkin lymphoma	Romania	Deaths	All ages	Number	2021	878.947	993.934	765.677
Non-Hodgkin lymphoma	Republic of Côte d'Ivoire	Deaths	Age-standardized	Rate	2021	4.2539	5.4794	3.18341
Non-Hodgkin lymphoma	Iraq	Deaths	All ages	Number	2021	873.78	1132.5	636.294
Non-Hodgkin lymphoma	United Kingdom of Great Britain and Northern Ireland	Deaths	Age-standardized	Rate	2021	4.22783	4.39695	3.88542
Non-Hodgkin lymphoma	Sweden	Deaths	All ages	Number	2021	852.004	952.243	733.372
Non-Hodgkin lymphoma	Gabon	Deaths	Age-standardized	Rate	2021	4.19893	5.77241	3.12181
Non-Hodgkin lymphoma	Kenya	Deaths	All ages	Number	2021	843.627	1046.76	675.91
Non-Hodgkin lymphoma	Commonwealth of the Bahamas	Deaths	Age-standardized	Rate	2021	4.14918	5.11556	3.37368
Non-Hodgkin lymphoma	Zimbabwe	Deaths	All ages	Number	2021	797.085	1060.74	530.196
Non-Hodgkin lymphoma	Finland	Deaths	Age-standardized	Rate	2021	4.12442	4.52561	3.65937
Non-Hodgkin lymphoma	Democratic People's Republic of Korea	Deaths	All ages	Number	2021	789.789	1145.36	578.808
Non-Hodgkin lymphoma	Puerto Rico	Deaths	Age-standardized	Rate	2021	4.06722	4.82277	3.40748
Non-Hodgkin lymphoma	Chile	Deaths	All ages	Number	2021	763.629	829.372	689.519
Non-Hodgkin lymphoma	Saint Kitts and Nevis	Deaths	Age-standardized	Rate	2021	4.01941	4.73923	3.32307
Non-Hodgkin lymphoma	Ecuador	Deaths	All ages	Number	2021	746.78	936.052	594.859
Non-Hodgkin lymphoma	Estonia	Deaths	Age-standardized	Rate	2021	4.01838	4.55703	3.44909
Non-Hodgkin lymphoma	Czech Republic	Deaths	All ages	Number	2021	738.661	881.556	616.212
Non-Hodgkin lymphoma	Madagascar	Deaths	Age-standardized	Rate	2021	4.01358	5.53694	2.88839
Non-Hodgkin lymphoma	Israel	Deaths	All ages	Number	2021	692.332	763.781	591.183
Non-Hodgkin lymphoma	Tunisia	Deaths	Age-standardized	Rate	2021	3.99183	5.42944	2.85032
Non-Hodgkin lymphoma	Greece	Deaths	All ages	Number	2021	670.732	724.416	589.86
Non-Hodgkin lymphoma	France	Deaths	Age-standardized	Rate	2021	3.97925	4.43465	3.54067
Non-Hodgkin lymphoma	Austria	Deaths	All ages	Number	2021	670.185	725.901	590.618
Non-Hodgkin lymphoma	Jordan	Deaths	Age-standardized	Rate	2021	3.96696	4.96723	3.02926
Non-Hodgkin lymphoma	Zambia	Deaths	All ages	Number	2021	649.844	1152.46	399.806
Non-Hodgkin lymphoma	Mozambique	Deaths	Age-standardized	Rate	2021	3.86242	5.14419	1.94484
Non-Hodgkin lymphoma	Cuba	Deaths	All ages	Number	2021	621.446	705.691	539.625
Non-Hodgkin lymphoma	Cyprus	Deaths	Age-standardized	Rate	2021	3.85532	4.52436	3.18175
Non-Hodgkin lymphoma	Ghana	Deaths	All ages	Number	2021	601.536	768.275	430.537
Non-Hodgkin lymphoma	Italy	Deaths	Age-standardized	Rate	2021	3.85354	4.11284	3.43311
Non-Hodgkin lymphoma	Republic of Côte d'Ivoire	Deaths	All ages	Number	2021	601.179	798.646	446.745
Non-Hodgkin lymphoma	United Arab Emirates	Deaths	Age-standardized	Rate	2021	3.85158	4.71183	2.97446
Non-Hodgkin lymphoma	Cameroon	Deaths	All ages	Number	2021	590.715	776.297	426.805
Non-Hodgkin lymphoma	Germany	Deaths	Age-standardized	Rate	2021	3.82677	4.17604	3.37043
Non-Hodgkin lymphoma	Switzerland	Deaths	All ages	Number	2021	589.823	655.888	511.07
Non-Hodgkin lymphoma	Ireland	Deaths	Age-standardized	Rate	2021	3.75796	4.14852	3.2863
Non-Hodgkin lymphoma	Madagascar	Deaths	All ages	Number	2021	586.512	793.335	416.996
Non-Hodgkin lymphoma	Republic of the Gambia	Deaths	Age-standardized	Rate	2021	3.74723	4.94288	2.61269
Non-Hodgkin lymphoma	Hungary	Deaths	All ages	Number	2021	581.826	687.739	488.178
Non-Hodgkin lymphoma	Oman	Deaths	Age-standardized	Rate	2021	3.74029	4.66293	2.85359
Non-Hodgkin lymphoma	Nepal	Deaths	All ages	Number	2021	572.382	905.472	419.56
Non-Hodgkin lymphoma	Bermuda	Deaths	Age-standardized	Rate	2021	3.73618	4.59529	3.1362
Non-Hodgkin lymphoma	Plurinational State of Bolivia	Deaths	All ages	Number	2021	564.817	754.143	415.962
Non-Hodgkin lymphoma	South Africa	Deaths	Age-standardized	Rate	2021	3.72861	4.10918	2.98907
Non-Hodgkin lymphoma	Sudan	Deaths	All ages	Number	2021	557.468	845.105	385.577
Non-Hodgkin lymphoma	Portugal	Deaths	Age-standardized	Rate	2021	3.71916	4.05096	3.3828
Non-Hodgkin lymphoma	Sri Lanka	Deaths	All ages	Number	2021	543.01	753.592	358.825
Non-Hodgkin lymphoma	Congo	Deaths	Age-standardized	Rate	2021	3.7169	5.16046	2.77054
Non-Hodgkin lymphoma	Finland	Deaths	All ages	Number	2021	541.324	599.138	469.589
Non-Hodgkin lymphoma	Trinidad and Tobago	Deaths	Age-standardized	Rate	2021	3.69352	4.72978	2.83273
Non-Hodgkin lymphoma	Tunisia	Deaths	All ages	Number	2021	510.159	698.562	364.745
Non-Hodgkin lymphoma	Croatia	Deaths	Age-standardized	Rate	2021	3.64952	4.22219	3.13428
Non-Hodgkin lymphoma	Somalia	Deaths	All ages	Number	2021	473.21	656.209	323.629
Non-Hodgkin lymphoma	Argentina	Deaths	Age-standardized	Rate	2021	3.64722	3.98618	3.33368
Non-Hodgkin lymphoma	Denmark	Deaths	All ages	Number	2021	445.261	488.639	395.277
Non-Hodgkin lymphoma	Belgium	Deaths	Age-standardized	Rate	2021	3.64191	4.05705	3.24098
Non-Hodgkin lymphoma	Belarus	Deaths	All ages	Number	2021	441.039	535.396	362.22
Non-Hodgkin lymphoma	Latvia	Deaths	Age-standardized	Rate	2021	3.63388	4.17917	3.11891
Non-Hodgkin lymphoma	Serbia	Deaths	All ages	Number	2021	436.455	520.016	352.343
Non-Hodgkin lymphoma	Taiwan (Province of China)	Deaths	Age-standardized	Rate	2021	3.62384	4.01566	3.25552
Non-Hodgkin lymphoma	Cambodia	Deaths	All ages	Number	2021	434.965	630.249	319.317
Non-Hodgkin lymphoma	Malta	Deaths	Age-standardized	Rate	2021	3.62076	4.05026	3.16216
Non-Hodgkin lymphoma	Afghanistan	Deaths	All ages	Number	2021	429.291	723.035	279.706
Non-Hodgkin lymphoma	Japan	Deaths	Age-standardized	Rate	2021	3.61394	3.85673	3.17811
Non-Hodgkin lymphoma	Angola	Deaths	All ages	Number	2021	429.01	615.53	281.042
Non-Hodgkin lymphoma	Morocco	Deaths	Age-standardized	Rate	2021	3.59046	4.3914	2.6433
Non-Hodgkin lymphoma	Mozambique	Deaths	All ages	Number	2021	424.526	553.677	254.361
Non-Hodgkin lymphoma	Republic of Nauru	Deaths	Age-standardized	Rate	2021	3.56168	4.83677	2.37564
Non-Hodgkin lymphoma	Haiti	Deaths	All ages	Number	2021	423.412	612.642	291.516
Non-Hodgkin lymphoma	Denmark	Deaths	Age-standardized	Rate	2021	3.55951	3.88279	3.18962
Non-Hodgkin lymphoma	Rwanda	Deaths	All ages	Number	2021	420.888	556.652	310.756
Non-Hodgkin lymphoma	Norway	Deaths	Age-standardized	Rate	2021	3.53348	3.80136	3.18507
Non-Hodgkin lymphoma	New Zealand	Deaths	All ages	Number	2021	398.423	440.346	355.005
Non-Hodgkin lymphoma	Sweden	Deaths	Age-standardized	Rate	2021	3.52732	3.93188	3.08978
Non-Hodgkin lymphoma	Uzbekistan	Deaths	All ages	Number	2021	398.378	493.667	319.345
Non-Hodgkin lymphoma	Luxembourg	Deaths	Age-standardized	Rate	2021	3.52155	3.85568	3.12383
Non-Hodgkin lymphoma	Lebanon	Deaths	All ages	Number	2021	391.033	495.166	292.945
Non-Hodgkin lymphoma	Central African Republic	Deaths	Age-standardized	Rate	2021	3.51726	4.83062	2.65711
Non-Hodgkin lymphoma	Norway	Deaths	All ages	Number	2021	372.283	402.211	331.979
Non-Hodgkin lymphoma	Turkey	Deaths	Age-standardized	Rate	2021	3.51042	4.41329	2.78942
Non-Hodgkin lymphoma	Bulgaria	Deaths	All ages	Number	2021	367.392	418.106	319.707
Non-Hodgkin lymphoma	Austria	Deaths	Age-standardized	Rate	2021	3.50931	3.77322	3.14009
Non-Hodgkin lymphoma	Libya	Deaths	All ages	Number	2021	357.777	474.066	266.88
Non-Hodgkin lymphoma	Bolivarian Republic of Venezuela	Deaths	Age-standardized	Rate	2021	3.50744	4.48319	2.70711
Non-Hodgkin lymphoma	Burkina Faso	Deaths	All ages	Number	2021	344.437	435.991	251.12
Non-Hodgkin lymphoma	Czech Republic	Deaths	Age-standardized	Rate	2021	3.47039	4.12124	2.90426
Non-Hodgkin lymphoma	Yemen	Deaths	All ages	Number	2021	339.731	512.179	227.867
Non-Hodgkin lymphoma	Iraq	Deaths	Age-standardized	Rate	2021	3.44571	4.36973	2.52066
Non-Hodgkin lymphoma	Croatia	Deaths	All ages	Number	2021	323.223	379.068	275.122
Non-Hodgkin lymphoma	Lithuania	Deaths	Age-standardized	Rate	2021	3.44181	3.90362	3.01033
Non-Hodgkin lymphoma	Jordan	Deaths	All ages	Number	2021	313.459	397.031	239.061
Non-Hodgkin lymphoma	Cuba	Deaths	Age-standardized	Rate	2021	3.43352	3.90111	2.98821
Non-Hodgkin lymphoma	South Sudan	Deaths	All ages	Number	2021	310.047	426.092	213.063
Non-Hodgkin lymphoma	Equatorial Guinea	Deaths	Age-standardized	Rate	2021	3.41321	5.05465	2.19265
Non-Hodgkin lymphoma	Burundi	Deaths	All ages	Number	2021	305.632	442.776	215.237
Non-Hodgkin lymphoma	Malaysia	Deaths	Age-standardized	Rate	2021	3.40895	4.78278	2.74177
Non-Hodgkin lymphoma	Ireland	Deaths	All ages	Number	2021	300.509	332.21	260.701
Non-Hodgkin lymphoma	Iceland	Deaths	Age-standardized	Rate	2021	3.39578	3.79572	2.97676
Non-Hodgkin lymphoma	Uruguay	Deaths	All ages	Number	2021	292.697	317.488	266.794
Non-Hodgkin lymphoma	United States Virgin Islands	Deaths	Age-standardized	Rate	2021	3.37724	4.42367	2.55497
Non-Hodgkin lymphoma	Slovakia	Deaths	All ages	Number	2021	286.353	348.045	215.142
Non-Hodgkin lymphoma	Socialist Republic of Viet Nam	Deaths	Age-standardized	Rate	2021	3.37236	4.66967	2.56305
Non-Hodgkin lymphoma	Puerto Rico	Deaths	All ages	Number	2021	259.144	303.427	215.613
Non-Hodgkin lymphoma	Guinea-Bissau	Deaths	Age-standardized	Rate	2021	3.36566	4.23367	2.56837
Non-Hodgkin lymphoma	Costa Rica	Deaths	All ages	Number	2021	251.534	282.337	222.138
Non-Hodgkin lymphoma	Bahrain	Deaths	Age-standardized	Rate	2021	3.35091	4.1039	2.67645
Non-Hodgkin lymphoma	Syrian Arab Republic	Deaths	All ages	Number	2021	247.784	347.824	179.648
Non-Hodgkin lymphoma	Cambodia	Deaths	Age-standardized	Rate	2021	3.32726	4.8448	2.49509
Non-Hodgkin lymphoma	Kazakhstan	Deaths	All ages	Number	2021	238.851	277.643	202.662
Non-Hodgkin lymphoma	Kenya	Deaths	Age-standardized	Rate	2021	3.32441	4.1613	2.64293
Non-Hodgkin lymphoma	Niger	Deaths	All ages	Number	2021	233.984	333.338	143.359
Non-Hodgkin lymphoma	Colombia	Deaths	Age-standardized	Rate	2021	3.30819	3.9755	2.79497
Non-Hodgkin lymphoma	Singapore	Deaths	All ages	Number	2021	233.515	253.666	207.669
Non-Hodgkin lymphoma	Suriname	Deaths	Age-standardized	Rate	2021	3.30665	4.23826	2.46354
Non-Hodgkin lymphoma	Senegal	Deaths	All ages	Number	2021	232.84	306.663	172.45
Non-Hodgkin lymphoma	Botswana	Deaths	Age-standardized	Rate	2021	3.29648	4.46575	2.51204
Non-Hodgkin lymphoma	Chad	Deaths	All ages	Number	2021	223.071	305.725	149.947
Non-Hodgkin lymphoma	Cameroon	Deaths	Age-standardized	Rate	2021	3.28983	4.36097	2.40363
Non-Hodgkin lymphoma	Slovenia	Deaths	All ages	Number	2021	212.195	243.408	179.174
Non-Hodgkin lymphoma	Panama	Deaths	Age-standardized	Rate	2021	3.25108	3.90585	2.59384
Non-Hodgkin lymphoma	Dominican Republic	Deaths	All ages	Number	2021	202.728	261.252	153.985
Non-Hodgkin lymphoma	Antigua and Barbuda	Deaths	Age-standardized	Rate	2021	3.20883	3.40984	3.01135
Non-Hodgkin lymphoma	Eritrea	Deaths	All ages	Number	2021	197.622	275.821	140.123
Non-Hodgkin lymphoma	Poland	Deaths	Age-standardized	Rate	2021	3.20478	3.45689	2.92908
Non-Hodgkin lymphoma	Mali	Deaths	All ages	Number	2021	190.277	256.335	139.035
Non-Hodgkin lymphoma	Netherlands	Deaths	Age-standardized	Rate	2021	3.19069	3.48921	2.85019
Non-Hodgkin lymphoma	Lithuania	Deaths	All ages	Number	2021	184.631	209.816	161.137
Non-Hodgkin lymphoma	Spain	Deaths	Age-standardized	Rate	2021	3.15039	3.47534	2.81682
Non-Hodgkin lymphoma	Benin	Deaths	All ages	Number	2021	182.431	229.858	130.815
Non-Hodgkin lymphoma	Hungary	Deaths	Age-standardized	Rate	2021	3.14752	3.67121	2.65796
Non-Hodgkin lymphoma	Guinea	Deaths	All ages	Number	2021	179.043	248.297	127.553
Non-Hodgkin lymphoma	Slovakia	Deaths	Age-standardized	Rate	2021	3.11664	3.77745	2.35625
Non-Hodgkin lymphoma	Guatemala	Deaths	All ages	Number	2021	174.488	203.229	149.671
Non-Hodgkin lymphoma	Afghanistan	Deaths	Age-standardized	Rate	2021	3.09412	5.03674	2.01028
Non-Hodgkin lymphoma	Paraguay	Deaths	All ages	Number	2021	169.418	218.883	127.509
Non-Hodgkin lymphoma	Mexico	Deaths	Age-standardized	Rate	2021	3.07348	3.42168	2.7194
Non-Hodgkin lymphoma	Jamaica	Deaths	All ages	Number	2021	152.457	195.528	118.525
Non-Hodgkin lymphoma	Republic of Niue	Deaths	Age-standardized	Rate	2021	3.03688	3.65144	2.43921
Non-Hodgkin lymphoma	Georgia	Deaths	All ages	Number	2021	146.678	179.104	120.064
Non-Hodgkin lymphoma	Chile	Deaths	Age-standardized	Rate	2021	3.03177	3.28884	2.73955
Non-Hodgkin lymphoma	Republic of Moldova	Deaths	All ages	Number	2021	144.552	166.064	127.847
Non-Hodgkin lymphoma	Switzerland	Deaths	Age-standardized	Rate	2021	3.02319	3.36765	2.66901
Non-Hodgkin lymphoma	Lao People's Democratic Republic	Deaths	All ages	Number	2021	143.322	220.027	101.774
Non-Hodgkin lymphoma	Ghana	Deaths	Age-standardized	Rate	2021	2.94765	3.78345	2.10217
Non-Hodgkin lymphoma	Panama	Deaths	All ages	Number	2021	143.317	172.136	114.271
Non-Hodgkin lymphoma	Nigeria	Deaths	Age-standardized	Rate	2021	2.93103	3.70222	2.10111
Non-Hodgkin lymphoma	Tajikistan	Deaths	All ages	Number	2021	142.261	182.907	109.554
Non-Hodgkin lymphoma	Algeria	Deaths	Age-standardized	Rate	2021	2.92585	3.62507	2.30827
Non-Hodgkin lymphoma	El Salvador	Deaths	All ages	Number	2021	139.338	173.079	106.579
Non-Hodgkin lymphoma	Belarus	Deaths	Age-standardized	Rate	2021	2.90457	3.54129	2.38258
Non-Hodgkin lymphoma	United Arab Emirates	Deaths	All ages	Number	2021	136.43	172.349	106.082
Non-Hodgkin lymphoma	Singapore	Deaths	Age-standardized	Rate	2021	2.87904	3.13534	2.54536
Non-Hodgkin lymphoma	Latvia	Deaths	All ages	Number	2021	133.167	154.566	113.693
Non-Hodgkin lymphoma	Thailand	Deaths	Age-standardized	Rate	2021	2.87091	3.946	2.20434
Non-Hodgkin lymphoma	Togo	Deaths	All ages	Number	2021	130.407	172.808	93.6835
Non-Hodgkin lymphoma	Paraguay	Deaths	Age-standardized	Rate	2021	2.86328	3.70738	2.15308
Non-Hodgkin lymphoma	Bosnia and Herzegovina	Deaths	All ages	Number	2021	130.094	162.69	95.5919
Non-Hodgkin lymphoma	Federated States of Micronesia	Deaths	Age-standardized	Rate	2021	2.83963	3.82823	2.07626
Non-Hodgkin lymphoma	Sierra Leone	Deaths	All ages	Number	2021	124.919	164.902	91.3331
Non-Hodgkin lymphoma	Palestine	Deaths	Age-standardized	Rate	2021	2.83961	3.40612	2.32426
Non-Hodgkin lymphoma	Honduras	Deaths	All ages	Number	2021	116.957	178.162	83.4411
Non-Hodgkin lymphoma	Angola	Deaths	Age-standardized	Rate	2021	2.82014	4.16251	1.83658
Non-Hodgkin lymphoma	Congo	Deaths	All ages	Number	2021	116.677	161.558	87.6122
Non-Hodgkin lymphoma	Bulgaria	Deaths	Age-standardized	Rate	2021	2.80315	3.1979	2.44709
Non-Hodgkin lymphoma	Estonia	Deaths	All ages	Number	2021	104.113	118.956	89.6912
Non-Hodgkin lymphoma	Liberia	Deaths	Age-standardized	Rate	2021	2.7989	3.66047	2.0034
Non-Hodgkin lymphoma	Central African Republic	Deaths	All ages	Number	2021	102.593	139.575	71.7013
Non-Hodgkin lymphoma	Lao People's Democratic Republic	Deaths	Age-standardized	Rate	2021	2.79631	4.36149	2.00662
Non-Hodgkin lymphoma	Azerbaijan	Deaths	All ages	Number	2021	101.85	135.223	73.7714
Non-Hodgkin lymphoma	Brazil	Deaths	Age-standardized	Rate	2021	2.79131	2.9136	2.61096
Non-Hodgkin lymphoma	Papua New Guinea	Deaths	All ages	Number	2021	94.5726	143.22	63.3853
Non-Hodgkin lymphoma	American Samoa	Deaths	Age-standardized	Rate	2021	2.7461	3.43281	2.10562
Non-Hodgkin lymphoma	Nicaragua	Deaths	All ages	Number	2021	93.4077	115.604	76.5799
Non-Hodgkin lymphoma	Qatar	Deaths	Age-standardized	Rate	2021	2.72206	3.48408	2.04219
Non-Hodgkin lymphoma	Liberia	Deaths	All ages	Number	2021	85.4839	112.765	59.0879
Non-Hodgkin lymphoma	Serbia	Deaths	Age-standardized	Rate	2021	2.7119	3.22403	2.18829
Non-Hodgkin lymphoma	Kuwait	Deaths	All ages	Number	2021	82.136	97.4424	69.2437
Non-Hodgkin lymphoma	Republic of Cabo Verde	Deaths	Age-standardized	Rate	2021	2.70239	3.51044	1.67743
Non-Hodgkin lymphoma	Oman	Deaths	All ages	Number	2021	79.1783	100.349	60.6776
Non-Hodgkin lymphoma	Democratic Republic of the Congo	Deaths	Age-standardized	Rate	2021	2.68813	3.93944	1.82853
Non-Hodgkin lymphoma	Cyprus	Deaths	All ages	Number	2021	76.948	91.7956	62.6611
Non-Hodgkin lymphoma	Guyana	Deaths	Age-standardized	Rate	2021	2.68542	3.38133	2.06742
Non-Hodgkin lymphoma	Palestine	Deaths	All ages	Number	2021	76.5991	91.5131	62.2676
Non-Hodgkin lymphoma	Georgia	Deaths	Age-standardized	Rate	2021	2.68334	3.21815	2.22686
Non-Hodgkin lymphoma	Namibia	Deaths	All ages	Number	2021	72.0357	100.115	52.463
Non-Hodgkin lymphoma	Greece	Deaths	Age-standardized	Rate	2021	2.67042	2.86547	2.40847
Non-Hodgkin lymphoma	Lesotho	Deaths	All ages	Number	2021	69.3566	94.0165	47.5258
Non-Hodgkin lymphoma	Togo	Deaths	Age-standardized	Rate	2021	2.64538	3.50653	1.9051
Non-Hodgkin lymphoma	Trinidad and Tobago	Deaths	All ages	Number	2021	66.9956	86.3765	51.1819
Non-Hodgkin lymphoma	Tokelau	Deaths	Age-standardized	Rate	2021	2.63636	3.39782	2.04964
Non-Hodgkin lymphoma	The former Yugoslav Republic of Macedonia	Deaths	All ages	Number	2021	63.7137	78.7062	49.1897
Non-Hodgkin lymphoma	Kuwait	Deaths	Age-standardized	Rate	2021	2.63341	3.12392	2.17039
Non-Hodgkin lymphoma	Armenia	Deaths	All ages	Number	2021	63.2167	74.5674	52.1723
Non-Hodgkin lymphoma	Marshall Islands	Deaths	Age-standardized	Rate	2021	2.61647	3.6127	1.893
Non-Hodgkin lymphoma	Mauritania	Deaths	All ages	Number	2021	59.3611	78.8692	42.8586
Non-Hodgkin lymphoma	Republic of Moldova	Deaths	Age-standardized	Rate	2021	2.59089	2.98404	2.29374
Non-Hodgkin lymphoma	Botswana	Deaths	All ages	Number	2021	54.9521	76.0348	40.7811
Non-Hodgkin lymphoma	Sao Tome and Principe	Deaths	Age-standardized	Rate	2021	2.57785	3.25831	1.97099
Non-Hodgkin lymphoma	Kyrgyzstan	Deaths	All ages	Number	2021	53.597	66.5114	42.7426
Non-Hodgkin lymphoma	Burkina Faso	Deaths	Age-standardized	Rate	2021	2.57437	3.28721	1.92123
Non-Hodgkin lymphoma	Gabon	Deaths	All ages	Number	2021	47.7655	64.3054	34.7053
Non-Hodgkin lymphoma	Russian Federation	Deaths	Age-standardized	Rate	2021	2.56189	2.77205	2.37583
Non-Hodgkin lymphoma	Republic of the Gambia	Deaths	All ages	Number	2021	46.2678	60.4218	33.033
Non-Hodgkin lymphoma	Romania	Deaths	Age-standardized	Rate	2021	2.56187	2.90641	2.22598
Non-Hodgkin lymphoma	Mauritius	Deaths	All ages	Number	2021	44.1622	46.6889	40.9334
Non-Hodgkin lymphoma	Myanmar	Deaths	Age-standardized	Rate	2021	2.56141	3.69341	1.86071
Non-Hodgkin lymphoma	Kingdom of Eswatini	Deaths	All ages	Number	2021	43.1176	62.5226	26.5928
Non-Hodgkin lymphoma	Philippines	Deaths	Age-standardized	Rate	2021	2.52344	3.18534	2.11552
Non-Hodgkin lymphoma	Albania	Deaths	All ages	Number	2021	40.6006	52.5273	30.9487
Non-Hodgkin lymphoma	Republic of Korea	Deaths	Age-standardized	Rate	2021	2.51367	2.96823	1.66921
Non-Hodgkin lymphoma	Luxembourg	Deaths	All ages	Number	2021	38.0987	41.743	33.5564
Non-Hodgkin lymphoma	Mauritius	Deaths	Age-standardized	Rate	2021	2.50349	2.63743	2.32838
Non-Hodgkin lymphoma	Djibouti	Deaths	All ages	Number	2021	37.314	54.7059	24.8545
Non-Hodgkin lymphoma	Guam	Deaths	Age-standardized	Rate	2021	2.48004	2.92325	2.12012
Non-Hodgkin lymphoma	Mongolia	Deaths	All ages	Number	2021	36.4178	48.3184	27.7309
Non-Hodgkin lymphoma	Nepal	Deaths	Age-standardized	Rate	2021	2.44868	3.85272	1.81791
Non-Hodgkin lymphoma	Guinea-Bissau	Deaths	All ages	Number	2021	35.9666	45.9537	27.2516
Non-Hodgkin lymphoma	Bhutan	Deaths	Age-standardized	Rate	2021	2.43857	4.07427	1.62474
Non-Hodgkin lymphoma	Malta	Deaths	All ages	Number	2021	34.6324	39.2316	29.8372
Non-Hodgkin lymphoma	Indonesia	Deaths	Age-standardized	Rate	2021	2.43198	3.52884	1.79934
Non-Hodgkin lymphoma	Turkmenistan	Deaths	All ages	Number	2021	34.5274	44.7779	26.124
Non-Hodgkin lymphoma	Senegal	Deaths	Age-standardized	Rate	2021	2.43165	3.18345	1.83473
Non-Hodgkin lymphoma	Comoros	Deaths	All ages	Number	2021	28.6307	39.9343	19.7421
Non-Hodgkin lymphoma	Democratic People's Republic of Korea	Deaths	Age-standardized	Rate	2021	2.42866	3.51224	1.79738
Non-Hodgkin lymphoma	Qatar	Deaths	All ages	Number	2021	28.0584	36.9103	20.472
Non-Hodgkin lymphoma	Guinea	Deaths	Age-standardized	Rate	2021	2.36277	3.10173	1.74035
Non-Hodgkin lymphoma	Bahrain	Deaths	All ages	Number	2021	28.0066	34.8667	22.234
Non-Hodgkin lymphoma	Tuvalu	Deaths	Age-standardized	Rate	2021	2.34424	2.96532	1.8887
Non-Hodgkin lymphoma	Barbados	Deaths	All ages	Number	2021	27.7755	34.252	22.1429
Non-Hodgkin lymphoma	Sierra Leone	Deaths	Age-standardized	Rate	2021	2.34172	3.07282	1.7553
Non-Hodgkin lymphoma	Equatorial Guinea	Deaths	All ages	Number	2021	22.6415	33.9393	13.9599
Non-Hodgkin lymphoma	Benin	Deaths	Age-standardized	Rate	2021	2.33008	2.93644	1.7588
Non-Hodgkin lymphoma	Suriname	Deaths	All ages	Number	2021	20.6934	26.4519	15.3222
Non-Hodgkin lymphoma	India	Deaths	Age-standardized	Rate	2021	2.31962	2.69366	2.05834
Non-Hodgkin lymphoma	Brunei Darussalam	Deaths	All ages	Number	2021	20.5253	23.7979	17.1153
Non-Hodgkin lymphoma	Mauritania	Deaths	Age-standardized	Rate	2021	2.27737	3.0105	1.62747
Non-Hodgkin lymphoma	Iceland	Deaths	All ages	Number	2021	19.8893	22.1708	17.3399
Non-Hodgkin lymphoma	Sudan	Deaths	Age-standardized	Rate	2021	2.25675	3.42785	1.59282
Non-Hodgkin lymphoma	Montenegro	Deaths	All ages	Number	2021	19.5583	23.7351	15.7014
Non-Hodgkin lymphoma	Ukraine	Deaths	Age-standardized	Rate	2021	2.24205	2.88061	1.66136
Non-Hodgkin lymphoma	Guyana	Deaths	All ages	Number	2021	18.4815	23.3942	14.0526
Non-Hodgkin lymphoma	El Salvador	Deaths	Age-standardized	Rate	2021	2.23416	2.77765	1.71085
Non-Hodgkin lymphoma	Timor-Leste	Deaths	All ages	Number	2021	18.464	26.0775	13.7687
Non-Hodgkin lymphoma	Chad	Deaths	Age-standardized	Rate	2021	2.23148	3.05471	1.53743
Non-Hodgkin lymphoma	Commonwealth of the Bahamas	Deaths	All ages	Number	2021	17.0371	21.1157	13.7798
Non-Hodgkin lymphoma	Solomon Islands	Deaths	Age-standardized	Rate	2021	2.22937	3.05097	1.6345
Non-Hodgkin lymphoma	Fiji	Deaths	All ages	Number	2021	15.9408	21.1201	11.4683
Non-Hodgkin lymphoma	Northern Mariana Islands	Deaths	Age-standardized	Rate	2021	2.2258	2.52238	1.82926
Non-Hodgkin lymphoma	Bhutan	Deaths	All ages	Number	2021	14.9231	25.0223	9.98632
Non-Hodgkin lymphoma	Bosnia and Herzegovina	Deaths	Age-standardized	Rate	2021	2.18386	2.7247	1.60617
Non-Hodgkin lymphoma	Republic of Cabo Verde	Deaths	All ages	Number	2021	13.0139	17.0616	7.63699
Non-Hodgkin lymphoma	China	Deaths	Age-standardized	Rate	2021	2.13467	2.57103	1.68352
Non-Hodgkin lymphoma	Saint Lucia	Deaths	All ages	Number	2021	11.4184	13.6451	9.43828
Non-Hodgkin lymphoma	Fiji	Deaths	Age-standardized	Rate	2021	2.12605	2.75193	1.54686
Non-Hodgkin lymphoma	Grenada	Deaths	All ages	Number	2021	11.2517	12.9211	9.74242
Non-Hodgkin lymphoma	Vanuatu	Deaths	Age-standardized	Rate	2021	2.11399	2.72168	1.64689
Non-Hodgkin lymphoma	Solomon Islands	Deaths	All ages	Number	2021	9.23377	12.8215	6.61346
Non-Hodgkin lymphoma	Montenegro	Deaths	Age-standardized	Rate	2021	2.11291	2.56052	1.70718
Non-Hodgkin lymphoma	Saint Vincent and the Grenadines	Deaths	All ages	Number	2021	8.8446	10.0869	7.80677
Non-Hodgkin lymphoma	The former Yugoslav Republic of Macedonia	Deaths	Age-standardized	Rate	2021	2.08488	2.54399	1.63015
Non-Hodgkin lymphoma	Andorra	Deaths	All ages	Number	2021	7.5193	9.98107	5.20655
Non-Hodgkin lymphoma	Sri Lanka	Deaths	Age-standardized	Rate	2021	2.0618	2.824	1.38535
Non-Hodgkin lymphoma	Samoa	Deaths	All ages	Number	2021	6.8417	9.0114	5.41292
Non-Hodgkin lymphoma	Yemen	Deaths	Age-standardized	Rate	2021	2.03061	3.1111	1.36033
Non-Hodgkin lymphoma	Belize	Deaths	All ages	Number	2021	5.93879	6.74762	5.26426
Non-Hodgkin lymphoma	Timor-Leste	Deaths	Age-standardized	Rate	2021	1.9652	2.77898	1.44766
Non-Hodgkin lymphoma	Dominica	Deaths	All ages	Number	2021	5.40357	7.10793	4.32126
Non-Hodgkin lymphoma	Bangladesh	Deaths	Age-standardized	Rate	2021	1.9546	2.8152	1.43184
Non-Hodgkin lymphoma	Seychelles	Deaths	All ages	Number	2021	5.11031	5.91642	4.27704
Non-Hodgkin lymphoma	Dominican Republic	Deaths	Age-standardized	Rate	2021	1.94842	2.50798	1.47981
Non-Hodgkin lymphoma	Maldives	Deaths	All ages	Number	2021	5.025	6.07681	4.01365
Non-Hodgkin lymphoma	Syrian Arab Republic	Deaths	Age-standardized	Rate	2021	1.93625	2.67835	1.42923
Non-Hodgkin lymphoma	United States Virgin Islands	Deaths	All ages	Number	2021	4.79982	6.32678	3.63511
Non-Hodgkin lymphoma	Tajikistan	Deaths	Age-standardized	Rate	2021	1.8364	2.3492	1.40857
Non-Hodgkin lymphoma	Guam	Deaths	All ages	Number	2021	4.77659	5.6442	4.06503
Non-Hodgkin lymphoma	Nicaragua	Deaths	Age-standardized	Rate	2021	1.8139	2.24748	1.47661
Non-Hodgkin lymphoma	Bermuda	Deaths	All ages	Number	2021	4.66946	5.74757	3.91948
Non-Hodgkin lymphoma	Honduras	Deaths	Age-standardized	Rate	2021	1.76779	2.67356	1.25203
Non-Hodgkin lymphoma	Principality of Monaco	Deaths	All ages	Number	2021	4.6407	6.0079	3.30578
Non-Hodgkin lymphoma	Belize	Deaths	Age-standardized	Rate	2021	1.7646	2.00285	1.5668
Non-Hodgkin lymphoma	Tonga	Deaths	All ages	Number	2021	4.1742	5.45395	3.11493
Non-Hodgkin lymphoma	Egypt	Deaths	Age-standardized	Rate	2021	1.73883	3.61771	1.23194
Non-Hodgkin lymphoma	Vanuatu	Deaths	All ages	Number	2021	4.11387	5.3685	3.19554
Non-Hodgkin lymphoma	Niger	Deaths	Age-standardized	Rate	2021	1.73469	2.46048	1.11695
Non-Hodgkin lymphoma	Republic of San Marino	Deaths	All ages	Number	2021	3.5895	4.96968	2.48511
Non-Hodgkin lymphoma	Islamic Republic of Iran	Deaths	Age-standardized	Rate	2021	1.73147	1.92791	1.41787
Non-Hodgkin lymphoma	Sao Tome and Principe	Deaths	All ages	Number	2021	3.38205	4.43174	2.52154
Non-Hodgkin lymphoma	Armenia	Deaths	Age-standardized	Rate	2021	1.5464	1.82877	1.2756
Non-Hodgkin lymphoma	Antigua and Barbuda	Deaths	All ages	Number	2021	3.32492	3.55332	3.11734
Non-Hodgkin lymphoma	Mali	Deaths	Age-standardized	Rate	2021	1.5398	1.91544	1.17945
Non-Hodgkin lymphoma	Greenland	Deaths	All ages	Number	2021	2.83182	3.76281	2.36623
Non-Hodgkin lymphoma	Papua New Guinea	Deaths	Age-standardized	Rate	2021	1.52131	2.3659	1.04166
Non-Hodgkin lymphoma	Saint Kitts and Nevis	Deaths	All ages	Number	2021	2.68054	3.20484	2.16946
Non-Hodgkin lymphoma	Guatemala	Deaths	Age-standardized	Rate	2021	1.47421	1.72064	1.26663
Non-Hodgkin lymphoma	Federated States of Micronesia	Deaths	All ages	Number	2021	2.13731	2.89913	1.53794
Non-Hodgkin lymphoma	Republic of Palau	Deaths	Age-standardized	Rate	2021	1.4389	1.78162	1.14089
Non-Hodgkin lymphoma	American Samoa	Deaths	All ages	Number	2021	1.24636	1.55033	0.955539
Non-Hodgkin lymphoma	Maldives	Deaths	Age-standardized	Rate	2021	1.38331	1.66857	1.12157
Non-Hodgkin lymphoma	Northern Mariana Islands	Deaths	All ages	Number	2021	1.03865	1.18077	0.842873
Non-Hodgkin lymphoma	Mongolia	Deaths	Age-standardized	Rate	2021	1.33599	1.75485	1.01392
Non-Hodgkin lymphoma	Marshall Islands	Deaths	All ages	Number	2021	1.00887	1.38594	0.712097
Non-Hodgkin lymphoma	Uzbekistan	Deaths	Age-standardized	Rate	2021	1.32455	1.63595	1.06043
Non-Hodgkin lymphoma	Kiribati	Deaths	All ages	Number	2021	0.533237	0.72299	0.298873
Non-Hodgkin lymphoma	Cook Islands	Deaths	Age-standardized	Rate	2021	1.31401	1.64715	1.00259
Non-Hodgkin lymphoma	Cook Islands	Deaths	All ages	Number	2021	0.315999	0.392291	0.241488
Non-Hodgkin lymphoma	Kazakhstan	Deaths	Age-standardized	Rate	2021	1.28668	1.48476	1.09684
Non-Hodgkin lymphoma	Republic of Palau	Deaths	All ages	Number	2021	0.287461	0.362846	0.225047
Non-Hodgkin lymphoma	Albania	Deaths	Age-standardized	Rate	2021	0.998034	1.28407	0.756048
Non-Hodgkin lymphoma	Republic of Nauru	Deaths	All ages	Number	2021	0.244988	0.336864	0.161445
Non-Hodgkin lymphoma	Azerbaijan	Deaths	Age-standardized	Rate	2021	0.968325	1.28072	0.702818
Non-Hodgkin lymphoma	Tuvalu	Deaths	All ages	Number	2021	0.243571	0.310677	0.193794
Non-Hodgkin lymphoma	Kyrgyzstan	Deaths	Age-standardized	Rate	2021	0.962976	1.18607	0.776243
Non-Hodgkin lymphoma	Republic of Niue	Deaths	All ages	Number	2021	0.0580451	0.0701329	0.046454
Non-Hodgkin lymphoma	Turkmenistan	Deaths	Age-standardized	Rate	2021	0.752187	0.972132	0.571101
Non-Hodgkin lymphoma	Tokelau	Deaths	All ages	Number	2021	0.0376819	0.0487884	0.0291493
Non-Hodgkin lymphoma	Kiribati	Deaths	Age-standardized	Rate	2021	0.656162	0.881097	0.38493
Non-Hodgkin lymphoma	China	DALYs (Disability-Adjusted Life Years)	All ages	Number	2021	1.2771e+06	1.5518e+06	997263
Non-Hodgkin lymphoma	Malawi	DALYs (Disability-Adjusted Life Years)	Age-standardized	Rate	2021	426.063	587.263	291.559
Non-Hodgkin lymphoma	India	DALYs (Disability-Adjusted Life Years)	All ages	Number	2021	878670	1.02515e+06	774752
Non-Hodgkin lymphoma	Grenada	DALYs (Disability-Adjusted Life Years)	Age-standardized	Rate	2021	315.657	360.684	275.292
Non-Hodgkin lymphoma	United States of America	DALYs (Disability-Adjusted Life Years)	All ages	Number	2021	600338	630610	559462
Non-Hodgkin lymphoma	Zimbabwe	DALYs (Disability-Adjusted Life Years)	Age-standardized	Rate	2021	305.147	407.572	203.611
Non-Hodgkin lymphoma	Pakistan	DALYs (Disability-Adjusted Life Years)	All ages	Number	2021	344344	436713	266403
Non-Hodgkin lymphoma	Uganda	DALYs (Disability-Adjusted Life Years)	Age-standardized	Rate	2021	292.544	391.387	215.15
Non-Hodgkin lymphoma	Japan	DALYs (Disability-Adjusted Life Years)	All ages	Number	2021	266047	287123	234468
Non-Hodgkin lymphoma	Zambia	DALYs (Disability-Adjusted Life Years)	Age-standardized	Rate	2021	223.815	397.486	138.671
Non-Hodgkin lymphoma	Brazil	DALYs (Disability-Adjusted Life Years)	All ages	Number	2021	204086	211676	194485
Non-Hodgkin lymphoma	Saint Vincent and the Grenadines	DALYs (Disability-Adjusted Life Years)	Age-standardized	Rate	2021	221.936	255.548	193.784
Non-Hodgkin lymphoma	Indonesia	DALYs (Disability-Adjusted Life Years)	All ages	Number	2021	203950	289939	151579
Non-Hodgkin lymphoma	Dominica	DALYs (Disability-Adjusted Life Years)	Age-standardized	Rate	2021	221.033	291.873	173.629
Non-Hodgkin lymphoma	Nigeria	DALYs (Disability-Adjusted Life Years)	All ages	Number	2021	187467	250192	119432
Non-Hodgkin lymphoma	Kingdom of Eswatini	DALYs (Disability-Adjusted Life Years)	Age-standardized	Rate	2021	208.493	302.773	128.202
Non-Hodgkin lymphoma	Russian Federation	DALYs (Disability-Adjusted Life Years)	All ages	Number	2021	166393	180390	153498
Non-Hodgkin lymphoma	Libya	DALYs (Disability-Adjusted Life Years)	Age-standardized	Rate	2021	200.626	265.816	150.684
Non-Hodgkin lymphoma	Germany	DALYs (Disability-Adjusted Life Years)	All ages	Number	2021	158110	173359	140483
Non-Hodgkin lymphoma	South Sudan	DALYs (Disability-Adjusted Life Years)	Age-standardized	Rate	2021	200.129	275.137	138.096
Non-Hodgkin lymphoma	Lesotho	DALYs (Disability-Adjusted Life Years)	Age-standardized	Rate	2021	187.246	253.801	127.22
Non-Hodgkin lymphoma	Italy	DALYs (Disability-Adjusted Life Years)	All ages	Number	2021	121555	130968	109218
Non-Hodgkin lymphoma	Pakistan	DALYs (Disability-Adjusted Life Years)	Age-standardized	Rate	2021	184.701	237.692	142.698
Non-Hodgkin lymphoma	France	DALYs (Disability-Adjusted Life Years)	All ages	Number	2021	120362	133782	107687
Non-Hodgkin lymphoma	Eritrea	DALYs (Disability-Adjusted Life Years)	Age-standardized	Rate	2021	184.118	256.173	130.727
Non-Hodgkin lymphoma	United Kingdom of Great Britain and Northern Ireland	DALYs (Disability-Adjusted Life Years)	All ages	Number	2021	119957	125305	112017
Non-Hodgkin lymphoma	Barbados	DALYs (Disability-Adjusted Life Years)	Age-standardized	Rate	2021	178.44	225.549	142.214
Non-Hodgkin lymphoma	Mexico	DALYs (Disability-Adjusted Life Years)	All ages	Number	2021	118632	132349	104452
Non-Hodgkin lymphoma	Rwanda	DALYs (Disability-Adjusted Life Years)	Age-standardized	Rate	2021	177.81	235.226	130.736
Non-Hodgkin lymphoma	Ethiopia	DALYs (Disability-Adjusted Life Years)	All ages	Number	2021	110626	141158	82325.3
Non-Hodgkin lymphoma	Comoros	DALYs (Disability-Adjusted Life Years)	Age-standardized	Rate	2021	172.88	239.804	119.498
Non-Hodgkin lymphoma	Socialist Republic of Viet Nam	DALYs (Disability-Adjusted Life Years)	All ages	Number	2021	106231	146540	80715.6
Non-Hodgkin lymphoma	Haiti	DALYs (Disability-Adjusted Life Years)	Age-standardized	Rate	2021	172.284	248.348	117.642
Non-Hodgkin lymphoma	Turkey	DALYs (Disability-Adjusted Life Years)	All ages	Number	2021	94609	119639	76234.6
Non-Hodgkin lymphoma	Plurinational State of Bolivia	DALYs (Disability-Adjusted Life Years)	Age-standardized	Rate	2021	171.743	230.797	126.512
Non-Hodgkin lymphoma	Uganda	DALYs (Disability-Adjusted Life Years)	All ages	Number	2021	92081.3	128805	66220.5
Non-Hodgkin lymphoma	Somalia	DALYs (Disability-Adjusted Life Years)	Age-standardized	Rate	2021	171.371	233.461	117.051
Non-Hodgkin lymphoma	Bangladesh	DALYs (Disability-Adjusted Life Years)	All ages	Number	2021	91121.1	132359	66404.8
Non-Hodgkin lymphoma	Saint Lucia	DALYs (Disability-Adjusted Life Years)	Age-standardized	Rate	2021	168.801	203.907	140.93
Non-Hodgkin lymphoma	Thailand	DALYs (Disability-Adjusted Life Years)	All ages	Number	2021	86108	119653	65247.3
Non-Hodgkin lymphoma	United Republic of Tanzania	DALYs (Disability-Adjusted Life Years)	Age-standardized	Rate	2021	168.381	220.212	127.83
Non-Hodgkin lymphoma	Philippines	DALYs (Disability-Adjusted Life Years)	All ages	Number	2021	84031.1	102833	70740.9
Non-Hodgkin lymphoma	Lebanon	DALYs (Disability-Adjusted Life Years)	Age-standardized	Rate	2021	167.682	210.844	129.566
Non-Hodgkin lymphoma	United Republic of Tanzania	DALYs (Disability-Adjusted Life Years)	All ages	Number	2021	76069.8	104879	56656.7
Non-Hodgkin lymphoma	Brunei Darussalam	DALYs (Disability-Adjusted Life Years)	Age-standardized	Rate	2021	161.673	187.156	135.657
Non-Hodgkin lymphoma	Canada	DALYs (Disability-Adjusted Life Years)	All ages	Number	2021	71380.5	78697.4	63939.2
Non-Hodgkin lymphoma	Djibouti	DALYs (Disability-Adjusted Life Years)	Age-standardized	Rate	2021	159.191	233.252	106.932
Non-Hodgkin lymphoma	South Africa	DALYs (Disability-Adjusted Life Years)	All ages	Number	2021	70330.4	78873	54881.1
Non-Hodgkin lymphoma	Jamaica	DALYs (Disability-Adjusted Life Years)	Age-standardized	Rate	2021	158.558	205.285	121.469
Non-Hodgkin lymphoma	Spain	DALYs (Disability-Adjusted Life Years)	All ages	Number	2021	68286.5	74783.5	61447.4
Non-Hodgkin lymphoma	Uruguay	DALYs (Disability-Adjusted Life Years)	Age-standardized	Rate	2021	157.31	170.107	145.951
Non-Hodgkin lymphoma	Malawi	DALYs (Disability-Adjusted Life Years)	All ages	Number	2021	61180.4	92091.6	39144.3
Non-Hodgkin lymphoma	Tonga	DALYs (Disability-Adjusted Life Years)	Age-standardized	Rate	2021	152.922	205.902	114.732
Non-Hodgkin lymphoma	Argentina	DALYs (Disability-Adjusted Life Years)	All ages	Number	2021	54849.9	59663.9	50464.9
Non-Hodgkin lymphoma	Burundi	DALYs (Disability-Adjusted Life Years)	Age-standardized	Rate	2021	152.186	218.626	107.888
Non-Hodgkin lymphoma	Poland	DALYs (Disability-Adjusted Life Years)	All ages	Number	2021	53877.2	58316.2	49221.3
Non-Hodgkin lymphoma	Namibia	DALYs (Disability-Adjusted Life Years)	Age-standardized	Rate	2021	147.439	206.765	106.641
Non-Hodgkin lymphoma	Republic of Korea	DALYs (Disability-Adjusted Life Years)	All ages	Number	2021	53856.1	62843	37017.1
Non-Hodgkin lymphoma	Commonwealth of the Bahamas	DALYs (Disability-Adjusted Life Years)	Age-standardized	Rate	2021	142.63	179.087	113.782
Non-Hodgkin lymphoma	Colombia	DALYs (Disability-Adjusted Life Years)	All ages	Number	2021	53100.2	63579	44809.8
Non-Hodgkin lymphoma	Ethiopia	DALYs (Disability-Adjusted Life Years)	Age-standardized	Rate	2021	142.601	189.082	105.571
Non-Hodgkin lymphoma	Peru	DALYs (Disability-Adjusted Life Years)	All ages	Number	2021	49856.9	63968.9	37271
Non-Hodgkin lymphoma	Peru	DALYs (Disability-Adjusted Life Years)	Age-standardized	Rate	2021	142.56	182.635	106.515
Non-Hodgkin lymphoma	Democratic Republic of the Congo	DALYs (Disability-Adjusted Life Years)	All ages	Number	2021	49760.4	70331	34871.4
Non-Hodgkin lymphoma	Costa Rica	DALYs (Disability-Adjusted Life Years)	Age-standardized	Rate	2021	139.172	155.644	123.864
Non-Hodgkin lymphoma	Ukraine	DALYs (Disability-Adjusted Life Years)	All ages	Number	2021	48383.1	62956.8	35580.3
Non-Hodgkin lymphoma	Andorra	DALYs (Disability-Adjusted Life Years)	Age-standardized	Rate	2021	137.38	186.16	93.6772
Non-Hodgkin lymphoma	Islamic Republic of Iran	DALYs (Disability-Adjusted Life Years)	All ages	Number	2021	46961.4	52395.9	37924.5
Non-Hodgkin lymphoma	Republic of Côte d'Ivoire	DALYs (Disability-Adjusted Life Years)	Age-standardized	Rate	2021	134.118	178.283	99.4638
Non-Hodgkin lymphoma	Myanmar	DALYs (Disability-Adjusted Life Years)	All ages	Number	2021	45110.1	64464	32706.5
Non-Hodgkin lymphoma	Principality of Monaco	DALYs (Disability-Adjusted Life Years)	Age-standardized	Rate	2021	133.691	178.115	94.615
Non-Hodgkin lymphoma	Australia	DALYs (Disability-Adjusted Life Years)	All ages	Number	2021	42769.8	46227.3	38693.4
Non-Hodgkin lymphoma	Samoa	DALYs (Disability-Adjusted Life Years)	Age-standardized	Rate	2021	133.662	181.044	105.384
Non-Hodgkin lymphoma	Egypt	DALYs (Disability-Adjusted Life Years)	All ages	Number	2021	42416.5	82285.2	30654.5
Non-Hodgkin lymphoma	Israel	DALYs (Disability-Adjusted Life Years)	Age-standardized	Rate	2021	132.664	144.247	118.137
Non-Hodgkin lymphoma	Saudi Arabia	DALYs (Disability-Adjusted Life Years)	All ages	Number	2021	38218.8	49543.2	28010.2
Non-Hodgkin lymphoma	Ecuador	DALYs (Disability-Adjusted Life Years)	Age-standardized	Rate	2021	131.228	164.804	103.974
Non-Hodgkin lymphoma	Taiwan (Province of China)	DALYs (Disability-Adjusted Life Years)	All ages	Number	2021	36309.7	40098.3	32556.8
Non-Hodgkin lymphoma	Puerto Rico	DALYs (Disability-Adjusted Life Years)	Age-standardized	Rate	2021	131.126	155.725	110.24
Non-Hodgkin lymphoma	Morocco	DALYs (Disability-Adjusted Life Years)	All ages	Number	2021	34980.9	45064.4	26239.2
Non-Hodgkin lymphoma	Seychelles	DALYs (Disability-Adjusted Life Years)	Age-standardized	Rate	2021	131.1	151.503	110.23
Non-Hodgkin lymphoma	Zimbabwe	DALYs (Disability-Adjusted Life Years)	All ages	Number	2021	33919	45074.5	21977.6
Non-Hodgkin lymphoma	Madagascar	DALYs (Disability-Adjusted Life Years)	Age-standardized	Rate	2021	130.885	177.113	93.372
Non-Hodgkin lymphoma	Bolivarian Republic of Venezuela	DALYs (Disability-Adjusted Life Years)	All ages	Number	2021	32446.3	42249.7	24408.2
Non-Hodgkin lymphoma	Republic of San Marino	DALYs (Disability-Adjusted Life Years)	Age-standardized	Rate	2021	130.264	188.222	84.104
Non-Hodgkin lymphoma	Kenya	DALYs (Disability-Adjusted Life Years)	All ages	Number	2021	32404.1	39755.6	25867.2
Non-Hodgkin lymphoma	Trinidad and Tobago	DALYs (Disability-Adjusted Life Years)	Age-standardized	Rate	2021	128.282	165.791	97.8954
Non-Hodgkin lymphoma	Iraq	DALYs (Disability-Adjusted Life Years)	All ages	Number	2021	31772.7	42155.9	23354.8
Non-Hodgkin lymphoma	Gabon	DALYs (Disability-Adjusted Life Years)	Age-standardized	Rate	2021	127.249	171.878	91.4254
Non-Hodgkin lymphoma	Malaysia	DALYs (Disability-Adjusted Life Years)	All ages	Number	2021	31526.7	42479.7	25338
Non-Hodgkin lymphoma	United States Virgin Islands	DALYs (Disability-Adjusted Life Years)	Age-standardized	Rate	2021	126.815	167.105	94.2969
Non-Hodgkin lymphoma	Algeria	DALYs (Disability-Adjusted Life Years)	All ages	Number	2021	30612.4	38780.7	24294.9
Non-Hodgkin lymphoma	South Africa	DALYs (Disability-Adjusted Life Years)	Age-standardized	Rate	2021	126.003	140.188	99.3251
Non-Hodgkin lymphoma	Zambia	DALYs (Disability-Adjusted Life Years)	All ages	Number	2021	30161.7	56149.8	17936.5
Non-Hodgkin lymphoma	Slovenia	DALYs (Disability-Adjusted Life Years)	Age-standardized	Rate	2021	124.393	145.722	105.891
Non-Hodgkin lymphoma	Cameroon	DALYs (Disability-Adjusted Life Years)	All ages	Number	2021	29247.1	38677.5	20854.7
Non-Hodgkin lymphoma	Saudi Arabia	DALYs (Disability-Adjusted Life Years)	Age-standardized	Rate	2021	124.341	153.433	91.8914
Non-Hodgkin lymphoma	Republic of Côte d'Ivoire	DALYs (Disability-Adjusted Life Years)	All ages	Number	2021	27968.1	38283.2	20545.5
Non-Hodgkin lymphoma	Estonia	DALYs (Disability-Adjusted Life Years)	Age-standardized	Rate	2021	122.986	140.893	105.518
Non-Hodgkin lymphoma	Madagascar	DALYs (Disability-Adjusted Life Years)	All ages	Number	2021	27542.5	36422.6	19774.7
Non-Hodgkin lymphoma	Saint Kitts and Nevis	DALYs (Disability-Adjusted Life Years)	Age-standardized	Rate	2021	122.105	146.574	101.484
Non-Hodgkin lymphoma	Netherlands	DALYs (Disability-Adjusted Life Years)	All ages	Number	2021	26676.6	29476.8	23825.6
Non-Hodgkin lymphoma	Republic of Niue	DALYs (Disability-Adjusted Life Years)	Age-standardized	Rate	2021	120.145	145.977	95.8976
Non-Hodgkin lymphoma	Democratic People's Republic of Korea	DALYs (Disability-Adjusted Life Years)	All ages	Number	2021	26082.4	37918.2	18935.8
Non-Hodgkin lymphoma	Republic of Nauru	DALYs (Disability-Adjusted Life Years)	Age-standardized	Rate	2021	120.098	164.985	78.93
Non-Hodgkin lymphoma	Sudan	DALYs (Disability-Adjusted Life Years)	All ages	Number	2021	24512.2	36580.6	16777.3
Non-Hodgkin lymphoma	Bermuda	DALYs (Disability-Adjusted Life Years)	Age-standardized	Rate	2021	118.515	145.656	99.4209
Non-Hodgkin lymphoma	Ghana	DALYs (Disability-Adjusted Life Years)	All ages	Number	2021	24420.7	30955.4	18137
Non-Hodgkin lymphoma	Jordan	DALYs (Disability-Adjusted Life Years)	Age-standardized	Rate	2021	118.391	149.447	91.5711
Non-Hodgkin lymphoma	Somalia	DALYs (Disability-Adjusted Life Years)	All ages	Number	2021	23112.3	32260.9	15488.9
Non-Hodgkin lymphoma	Central African Republic	DALYs (Disability-Adjusted Life Years)	Age-standardized	Rate	2021	118.321	161.715	84.2238
Non-Hodgkin lymphoma	Romania	DALYs (Disability-Adjusted Life Years)	All ages	Number	2021	22935.6	26039.1	19767.8
Non-Hodgkin lymphoma	New Zealand	DALYs (Disability-Adjusted Life Years)	Age-standardized	Rate	2021	118.312	128.508	106.949
Non-Hodgkin lymphoma	Ecuador	DALYs (Disability-Adjusted Life Years)	All ages	Number	2021	22559.1	28299.2	17873.8
Non-Hodgkin lymphoma	Republic of the Gambia	DALYs (Disability-Adjusted Life Years)	Age-standardized	Rate	2021	117.86	154.213	83.5673
Non-Hodgkin lymphoma	Portugal	DALYs (Disability-Adjusted Life Years)	All ages	Number	2021	20120.3	21997	18402.3
Non-Hodgkin lymphoma	Guinea-Bissau	DALYs (Disability-Adjusted Life Years)	Age-standardized	Rate	2021	117.708	150.108	88.9589
Non-Hodgkin lymphoma	Afghanistan	DALYs (Disability-Adjusted Life Years)	All ages	Number	2021	20022	33931.7	12964.6
Non-Hodgkin lymphoma	Suriname	DALYs (Disability-Adjusted Life Years)	Age-standardized	Rate	2021	116.854	147.018	88.3817
Non-Hodgkin lymphoma	Chile	DALYs (Disability-Adjusted Life Years)	All ages	Number	2021	19911.4	21587.8	18175.4
Non-Hodgkin lymphoma	Cameroon	DALYs (Disability-Adjusted Life Years)	Age-standardized	Rate	2021	116.31	153.443	83.6424
Non-Hodgkin lymphoma	Angola	DALYs (Disability-Adjusted Life Years)	All ages	Number	2021	19167.5	27326.4	12673.1
Non-Hodgkin lymphoma	Congo	DALYs (Disability-Adjusted Life Years)	Age-standardized	Rate	2021	115.712	160.052	87.1207
Non-Hodgkin lymphoma	Haiti	DALYs (Disability-Adjusted Life Years)	All ages	Number	2021	19077	27582.1	12623
Non-Hodgkin lymphoma	Greenland	DALYs (Disability-Adjusted Life Years)	Age-standardized	Rate	2021	114.91	149.264	96.6389
Non-Hodgkin lymphoma	Nepal	DALYs (Disability-Adjusted Life Years)	All ages	Number	2021	18926.5	30541.7	13708.7
Non-Hodgkin lymphoma	Tunisia	DALYs (Disability-Adjusted Life Years)	Age-standardized	Rate	2021	112.992	153.715	80.8848
Non-Hodgkin lymphoma	Belgium	DALYs (Disability-Adjusted Life Years)	All ages	Number	2021	18595.4	20572	16705.4
Non-Hodgkin lymphoma	Bolivarian Republic of Venezuela	DALYs (Disability-Adjusted Life Years)	Age-standardized	Rate	2021	112.174	145.415	84.4799
Non-Hodgkin lymphoma	Burkina Faso	DALYs (Disability-Adjusted Life Years)	All ages	Number	2021	17561.8	22650.2	12446.5
Non-Hodgkin lymphoma	United States of America	DALYs (Disability-Adjusted Life Years)	Age-standardized	Rate	2021	110.741	115.963	104.155
Non-Hodgkin lymphoma	Rwanda	DALYs (Disability-Adjusted Life Years)	All ages	Number	2021	17543.5	24198.1	12587.5
Non-Hodgkin lymphoma	Cuba	DALYs (Disability-Adjusted Life Years)	Age-standardized	Rate	2021	109.524	124.707	95.1673
Non-Hodgkin lymphoma	Plurinational State of Bolivia	DALYs (Disability-Adjusted Life Years)	All ages	Number	2021	17508.7	23658.8	12843
Non-Hodgkin lymphoma	Tokelau	DALYs (Disability-Adjusted Life Years)	Age-standardized	Rate	2021	109.287	139.935	83.7144
Non-Hodgkin lymphoma	Uzbekistan	DALYs (Disability-Adjusted Life Years)	All ages	Number	2021	17505	21417.4	14126.8
Non-Hodgkin lymphoma	Canada	DALYs (Disability-Adjusted Life Years)	Age-standardized	Rate	2021	108.795	119.587	98.3086
Non-Hodgkin lymphoma	Cuba	DALYs (Disability-Adjusted Life Years)	All ages	Number	2021	17457.2	19914.3	15146.8
Non-Hodgkin lymphoma	Latvia	DALYs (Disability-Adjusted Life Years)	Age-standardized	Rate	2021	108.628	125.445	93.2077
Non-Hodgkin lymphoma	Czech Republic	DALYs (Disability-Adjusted Life Years)	All ages	Number	2021	17265.4	20711.4	14268.4
Non-Hodgkin lymphoma	Finland	DALYs (Disability-Adjusted Life Years)	Age-standardized	Rate	2021	107.481	117.414	98.5848
Non-Hodgkin lymphoma	Sri Lanka	DALYs (Disability-Adjusted Life Years)	All ages	Number	2021	16314	22721.5	10918.7
Non-Hodgkin lymphoma	Botswana	DALYs (Disability-Adjusted Life Years)	Age-standardized	Rate	2021	105.836	144.93	78.8867
Non-Hodgkin lymphoma	Sweden	DALYs (Disability-Adjusted Life Years)	All ages	Number	2021	15631.6	17496.4	13649
Non-Hodgkin lymphoma	Malta	DALYs (Disability-Adjusted Life Years)	Age-standardized	Rate	2021	105.528	119.096	92.8943
Non-Hodgkin lymphoma	Cambodia	DALYs (Disability-Adjusted Life Years)	All ages	Number	2021	15476.5	22865.5	11262.2
Non-Hodgkin lymphoma	Argentina	DALYs (Disability-Adjusted Life Years)	Age-standardized	Rate	2021	105.039	114.416	97.0055
Non-Hodgkin lymphoma	Israel	DALYs (Disability-Adjusted Life Years)	All ages	Number	2021	15416.7	16787.9	13603.6
Non-Hodgkin lymphoma	Equatorial Guinea	DALYs (Disability-Adjusted Life Years)	Age-standardized	Rate	2021	104.584	156.54	64.6625
Non-Hodgkin lymphoma	South Sudan	DALYs (Disability-Adjusted Life Years)	All ages	Number	2021	15335.2	21282	10176.6
Non-Hodgkin lymphoma	Tunisia	DALYs (Disability-Adjusted Life Years)	All ages	Number	2021	14754.5	20157.2	10503.1
Non-Hodgkin lymphoma	United Kingdom of Great Britain and Northern Ireland	DALYs (Disability-Adjusted Life Years)	Age-standardized	Rate	2021	104.479	108.944	99.333
Non-Hodgkin lymphoma	Hungary	DALYs (Disability-Adjusted Life Years)	All ages	Number	2021	14559.2	16882.4	12302.6
Non-Hodgkin lymphoma	Cambodia	DALYs (Disability-Adjusted Life Years)	Age-standardized	Rate	2021	103.249	150.836	75.362
Non-Hodgkin lymphoma	Lithuania	DALYs (Disability-Adjusted Life Years)	Age-standardized	Rate	2021	102.992	116.151	89.7763
Non-Hodgkin lymphoma	Mozambique	DALYs (Disability-Adjusted Life Years)	All ages	Number	2021	14485.4	19020.3	10264
Non-Hodgkin lymphoma	Australia	DALYs (Disability-Adjusted Life Years)	Age-standardized	Rate	2021	102.339	110.536	93.3995
Non-Hodgkin lymphoma	Burundi	DALYs (Disability-Adjusted Life Years)	All ages	Number	2021	14110.3	21421.4	9518.58
Non-Hodgkin lymphoma	Turkey	DALYs (Disability-Adjusted Life Years)	Age-standardized	Rate	2021	102.256	128.18	82.6545
Non-Hodgkin lymphoma	Austria	DALYs (Disability-Adjusted Life Years)	All ages	Number	2021	13865.5	14906.8	12597.6
Non-Hodgkin lymphoma	Afghanistan	DALYs (Disability-Adjusted Life Years)	Age-standardized	Rate	2021	101.691	170.65	65.2942
Non-Hodgkin lymphoma	Greece	DALYs (Disability-Adjusted Life Years)	All ages	Number	2021	13707.3	14762.4	12457.9
Non-Hodgkin lymphoma	Italy	DALYs (Disability-Adjusted Life Years)	Age-standardized	Rate	2021	101.636	108.811	93.7334
Non-Hodgkin lymphoma	Yemen	DALYs (Disability-Adjusted Life Years)	All ages	Number	2021	13601.4	20349.6	9236.21
Non-Hodgkin lymphoma	Socialist Republic of Viet Nam	DALYs (Disability-Adjusted Life Years)	Age-standardized	Rate	2021	101.321	140.021	77.6301
Non-Hodgkin lymphoma	Niger	DALYs (Disability-Adjusted Life Years)	All ages	Number	2021	12932.1	19248.6	7871.84
Non-Hodgkin lymphoma	Malaysia	DALYs (Disability-Adjusted Life Years)	Age-standardized	Rate	2021	101.258	136.891	81.6186
Non-Hodgkin lymphoma	Belarus	DALYs (Disability-Adjusted Life Years)	All ages	Number	2021	12691.3	15575.9	10327.6
Non-Hodgkin lymphoma	Iraq	DALYs (Disability-Adjusted Life Years)	Age-standardized	Rate	2021	101.127	131.293	73.8916
Non-Hodgkin lymphoma	Chad	DALYs (Disability-Adjusted Life Years)	All ages	Number	2021	12637.5	17599.9	8345.84
Non-Hodgkin lymphoma	Portugal	DALYs (Disability-Adjusted Life Years)	Age-standardized	Rate	2021	100.375	109.538	92.2459
Non-Hodgkin lymphoma	Libya	DALYs (Disability-Adjusted Life Years)	All ages	Number	2021	12466.8	16439.4	9328.76
Non-Hodgkin lymphoma	Panama	DALYs (Disability-Adjusted Life Years)	Age-standardized	Rate	2021	99.5577	118.964	80.75
Non-Hodgkin lymphoma	Switzerland	DALYs (Disability-Adjusted Life Years)	All ages	Number	2021	11951.6	13209.2	10665.6
Non-Hodgkin lymphoma	Oman	DALYs (Disability-Adjusted Life Years)	Age-standardized	Rate	2021	99.5486	125.229	76.3222
Non-Hodgkin lymphoma	Jordan	DALYs (Disability-Adjusted Life Years)	All ages	Number	2021	11783.8	14860	9115.09
Non-Hodgkin lymphoma	Taiwan (Province of China)	DALYs (Disability-Adjusted Life Years)	Age-standardized	Rate	2021	99.4423	109.531	89.7891
Non-Hodgkin lymphoma	Finland	DALYs (Disability-Adjusted Life Years)	All ages	Number	2021	11239.2	12344	10057.7
Non-Hodgkin lymphoma	Colombia	DALYs (Disability-Adjusted Life Years)	Age-standardized	Rate	2021	99.1676	118.657	83.6446
Non-Hodgkin lymphoma	Serbia	DALYs (Disability-Adjusted Life Years)	All ages	Number	2021	10699.1	12718.7	8502.02
Non-Hodgkin lymphoma	France	DALYs (Disability-Adjusted Life Years)	Age-standardized	Rate	2021	98.9034	109.138	90.2637
Non-Hodgkin lymphoma	Senegal	DALYs (Disability-Adjusted Life Years)	All ages	Number	2021	10153.4	13364.2	7417.4
Non-Hodgkin lymphoma	Croatia	DALYs (Disability-Adjusted Life Years)	Age-standardized	Rate	2021	98.799	113.309	84.2955
Non-Hodgkin lymphoma	Lebanon	DALYs (Disability-Adjusted Life Years)	All ages	Number	2021	9934.07	12508.3	7692.03
Non-Hodgkin lymphoma	Iceland	DALYs (Disability-Adjusted Life Years)	Age-standardized	Rate	2021	98.2612	111.619	86.9989
Non-Hodgkin lymphoma	Mali	DALYs (Disability-Adjusted Life Years)	All ages	Number	2021	9591.13	14190.7	6694.42
Non-Hodgkin lymphoma	Liberia	DALYs (Disability-Adjusted Life Years)	Age-standardized	Rate	2021	98.2587	129.921	67.8618
Non-Hodgkin lymphoma	Benin	DALYs (Disability-Adjusted Life Years)	All ages	Number	2021	9590.37	12250.1	6505.29
Non-Hodgkin lymphoma	Mozambique	DALYs (Disability-Adjusted Life Years)	Age-standardized	Rate	2021	97.1102	126.651	57.0352
Non-Hodgkin lymphoma	Bulgaria	DALYs (Disability-Adjusted Life Years)	All ages	Number	2021	9395.77	10779.6	8133.23
Non-Hodgkin lymphoma	Ghana	DALYs (Disability-Adjusted Life Years)	Age-standardized	Rate	2021	96.9515	123.782	69.1682
Non-Hodgkin lymphoma	Denmark	DALYs (Disability-Adjusted Life Years)	All ages	Number	2021	9300.05	10172.3	8426.62
Non-Hodgkin lymphoma	Morocco	DALYs (Disability-Adjusted Life Years)	Age-standardized	Rate	2021	96.7818	123.03	72.7141
Non-Hodgkin lymphoma	New Zealand	DALYs (Disability-Adjusted Life Years)	All ages	Number	2021	9150.07	9970.17	8212.05
Non-Hodgkin lymphoma	Ireland	DALYs (Disability-Adjusted Life Years)	Age-standardized	Rate	2021	96.7801	106.86	86.454
Non-Hodgkin lymphoma	Eritrea	DALYs (Disability-Adjusted Life Years)	All ages	Number	2021	8932.45	12967.1	6140.84
Non-Hodgkin lymphoma	Antigua and Barbuda	DALYs (Disability-Adjusted Life Years)	Age-standardized	Rate	2021	96.2889	102.507	91.2715
Non-Hodgkin lymphoma	Kazakhstan	DALYs (Disability-Adjusted Life Years)	All ages	Number	2021	8708.35	10169.1	7395.41
Non-Hodgkin lymphoma	Nigeria	DALYs (Disability-Adjusted Life Years)	Age-standardized	Rate	2021	96.1779	126.352	65.754
Non-Hodgkin lymphoma	Guinea	DALYs (Disability-Adjusted Life Years)	All ages	Number	2021	8632.46	13409.1	5943.45
Non-Hodgkin lymphoma	Kenya	DALYs (Disability-Adjusted Life Years)	Age-standardized	Rate	2021	95.7883	118.757	76.6349
Non-Hodgkin lymphoma	Czech Republic	DALYs (Disability-Adjusted Life Years)	Age-standardized	Rate	2021	95.5329	114.31	79.3829
Non-Hodgkin lymphoma	Syrian Arab Republic	DALYs (Disability-Adjusted Life Years)	All ages	Number	2021	8391.1	11589	6090.74
Non-Hodgkin lymphoma	Thailand	DALYs (Disability-Adjusted Life Years)	Age-standardized	Rate	2021	95.3579	133.477	72.2431
Non-Hodgkin lymphoma	Norway	DALYs (Disability-Adjusted Life Years)	All ages	Number	2021	7694.72	8271.33	7078.17
Non-Hodgkin lymphoma	United Arab Emirates	DALYs (Disability-Adjusted Life Years)	Age-standardized	Rate	2021	95.139	116.533	74.6857
Non-Hodgkin lymphoma	Dominican Republic	DALYs (Disability-Adjusted Life Years)	All ages	Number	2021	7582.25	9665.9	5760.89
Non-Hodgkin lymphoma	Slovakia	DALYs (Disability-Adjusted Life Years)	All ages	Number	2021	7419.85	8921.47	5608.74
Non-Hodgkin lymphoma	Guyana	DALYs (Disability-Adjusted Life Years)	Age-standardized	Rate	2021	94.8893	120.646	72.8501
Non-Hodgkin lymphoma	Costa Rica	DALYs (Disability-Adjusted Life Years)	All ages	Number	2021	7415.19	8301.55	6600.58
Non-Hodgkin lymphoma	Cyprus	DALYs (Disability-Adjusted Life Years)	Age-standardized	Rate	2021	94.1871	112.665	77.7559
Non-Hodgkin lymphoma	Croatia	DALYs (Disability-Adjusted Life Years)	All ages	Number	2021	7313.8	8474.91	6254.71
Non-Hodgkin lymphoma	Belgium	DALYs (Disability-Adjusted Life Years)	Age-standardized	Rate	2021	93.4466	102.79	85.3675
Non-Hodgkin lymphoma	Uruguay	DALYs (Disability-Adjusted Life Years)	All ages	Number	2021	7216.41	7798.28	6670.88
Non-Hodgkin lymphoma	Republic of Cabo Verde	DALYs (Disability-Adjusted Life Years)	Age-standardized	Rate	2021	93.2606	122.33	50.5428
Non-Hodgkin lymphoma	Tajikistan	DALYs (Disability-Adjusted Life Years)	All ages	Number	2021	7086.21	9199.13	5357.23
Non-Hodgkin lymphoma	Hungary	DALYs (Disability-Adjusted Life Years)	Age-standardized	Rate	2021	92.8846	106.46	78.8904
Non-Hodgkin lymphoma	Ireland	DALYs (Disability-Adjusted Life Years)	All ages	Number	2021	7015.79	7762.23	6216.88
Non-Hodgkin lymphoma	Belarus	DALYs (Disability-Adjusted Life Years)	Age-standardized	Rate	2021	92.5698	113.437	75.2134
Non-Hodgkin lymphoma	Puerto Rico	DALYs (Disability-Adjusted Life Years)	All ages	Number	2021	6579.07	7800.11	5489.46
Non-Hodgkin lymphoma	Burkina Faso	DALYs (Disability-Adjusted Life Years)	Age-standardized	Rate	2021	91.9006	116.215	67.0606
Non-Hodgkin lymphoma	Sierra Leone	DALYs (Disability-Adjusted Life Years)	All ages	Number	2021	6229.47	8391.54	4498.87
Non-Hodgkin lymphoma	Germany	DALYs (Disability-Adjusted Life Years)	Age-standardized	Rate	2021	91.6253	99.6552	83.1079
Non-Hodgkin lymphoma	Guatemala	DALYs (Disability-Adjusted Life Years)	All ages	Number	2021	6204.3	7177.9	5310.5
Non-Hodgkin lymphoma	Federated States of Micronesia	DALYs (Disability-Adjusted Life Years)	Age-standardized	Rate	2021	91.4558	122.908	65.2071
Non-Hodgkin lymphoma	Togo	DALYs (Disability-Adjusted Life Years)	All ages	Number	2021	5934.55	8070.68	4166.6
Non-Hodgkin lymphoma	Togo	DALYs (Disability-Adjusted Life Years)	Age-standardized	Rate	2021	90.369	119.641	65.0104
Non-Hodgkin lymphoma	Singapore	DALYs (Disability-Adjusted Life Years)	All ages	Number	2021	5706.48	6196.59	5171.41
Non-Hodgkin lymphoma	Guam	DALYs (Disability-Adjusted Life Years)	Age-standardized	Rate	2021	90.289	106.655	77.7214
Non-Hodgkin lymphoma	United Arab Emirates	DALYs (Disability-Adjusted Life Years)	All ages	Number	2021	5516.08	6910.61	4266.8
Non-Hodgkin lymphoma	Mexico	DALYs (Disability-Adjusted Life Years)	Age-standardized	Rate	2021	90.177	100.448	79.551
Non-Hodgkin lymphoma	Lao People's Democratic Republic	DALYs (Disability-Adjusted Life Years)	All ages	Number	2021	5503.63	8421.1	3873.37
Non-Hodgkin lymphoma	Angola	DALYs (Disability-Adjusted Life Years)	Age-standardized	Rate	2021	89.7265	127.738	58.838
Non-Hodgkin lymphoma	Paraguay	DALYs (Disability-Adjusted Life Years)	All ages	Number	2021	5356.6	6945.5	4071.41
Non-Hodgkin lymphoma	Slovakia	DALYs (Disability-Adjusted Life Years)	Age-standardized	Rate	2021	89.372	106.977	68.3688
Non-Hodgkin lymphoma	Jamaica	DALYs (Disability-Adjusted Life Years)	All ages	Number	2021	4787.85	6187.31	3668.76
Non-Hodgkin lymphoma	Lao People's Democratic Republic	DALYs (Disability-Adjusted Life Years)	Age-standardized	Rate	2021	89.3479	136.794	63.2561
Non-Hodgkin lymphoma	Slovenia	DALYs (Disability-Adjusted Life Years)	All ages	Number	2021	4729.54	5524.83	4043.43
Non-Hodgkin lymphoma	Luxembourg	DALYs (Disability-Adjusted Life Years)	Age-standardized	Rate	2021	89.0596	98.1118	79.3838
Non-Hodgkin lymphoma	Congo	DALYs (Disability-Adjusted Life Years)	All ages	Number	2021	4645.73	6371.79	3433.62
Non-Hodgkin lymphoma	Poland	DALYs (Disability-Adjusted Life Years)	Age-standardized	Rate	2021	88.5416	95.7508	81.2252
Non-Hodgkin lymphoma	Central African Republic	DALYs (Disability-Adjusted Life Years)	All ages	Number	2021	4639.89	6477.08	3132.88
Non-Hodgkin lymphoma	Austria	DALYs (Disability-Adjusted Life Years)	Age-standardized	Rate	2021	86.9823	93.0181	80.3918
Non-Hodgkin lymphoma	Lithuania	DALYs (Disability-Adjusted Life Years)	All ages	Number	2021	4537.92	5147.62	3953.94
Non-Hodgkin lymphoma	American Samoa	DALYs (Disability-Adjusted Life Years)	Age-standardized	Rate	2021	86.8738	110.226	65.7101
Non-Hodgkin lymphoma	El Salvador	DALYs (Disability-Adjusted Life Years)	All ages	Number	2021	4529.64	5674.41	3470.16
Non-Hodgkin lymphoma	Georgia	DALYs (Disability-Adjusted Life Years)	Age-standardized	Rate	2021	86.765	102.985	72.7285
Non-Hodgkin lymphoma	Papua New Guinea	DALYs (Disability-Adjusted Life Years)	All ages	Number	2021	4385.34	6278.88	2919.47
Non-Hodgkin lymphoma	Marshall Islands	DALYs (Disability-Adjusted Life Years)	Age-standardized	Rate	2021	86.6878	119.647	61.515
Non-Hodgkin lymphoma	Panama	DALYs (Disability-Adjusted Life Years)	All ages	Number	2021	4349.52	5197.35	3525.76
Non-Hodgkin lymphoma	Bulgaria	DALYs (Disability-Adjusted Life Years)	Age-standardized	Rate	2021	86.6022	99.9764	74.8042
Non-Hodgkin lymphoma	Republic of Moldova	DALYs (Disability-Adjusted Life Years)	All ages	Number	2021	4296.41	4920.63	3778.82
Non-Hodgkin lymphoma	Denmark	DALYs (Disability-Adjusted Life Years)	Age-standardized	Rate	2021	85.7889	93.7133	78.6055
Non-Hodgkin lymphoma	Georgia	DALYs (Disability-Adjusted Life Years)	All ages	Number	2021	4218.09	5046.97	3509.28
Non-Hodgkin lymphoma	Bahrain	DALYs (Disability-Adjusted Life Years)	Age-standardized	Rate	2021	85.715	104.228	68.6753
Non-Hodgkin lymphoma	Liberia	DALYs (Disability-Adjusted Life Years)	All ages	Number	2021	4211.61	5665.78	2833.96
Non-Hodgkin lymphoma	Republic of Moldova	DALYs (Disability-Adjusted Life Years)	Age-standardized	Rate	2021	85.6495	97.9786	75.3293
Non-Hodgkin lymphoma	Azerbaijan	DALYs (Disability-Adjusted Life Years)	All ages	Number	2021	4017.65	5492.58	2913.61
Non-Hodgkin lymphoma	Netherlands	DALYs (Disability-Adjusted Life Years)	Age-standardized	Rate	2021	85.3298	94.1683	76.9238
Non-Hodgkin lymphoma	Honduras	DALYs (Disability-Adjusted Life Years)	All ages	Number	2021	3780.57	5818.35	2552.72
Non-Hodgkin lymphoma	Sierra Leone	DALYs (Disability-Adjusted Life Years)	Age-standardized	Rate	2021	85.1223	112.501	62.1165
Non-Hodgkin lymphoma	Latvia	DALYs (Disability-Adjusted Life Years)	All ages	Number	2021	3310.31	3820.37	2823.31
Non-Hodgkin lymphoma	Japan	DALYs (Disability-Adjusted Life Years)	Age-standardized	Rate	2021	84.658	89.6113	78.262
Non-Hodgkin lymphoma	Bosnia and Herzegovina	DALYs (Disability-Adjusted Life Years)	All ages	Number	2021	3279.49	4149.84	2367.08
Non-Hodgkin lymphoma	Norway	DALYs (Disability-Adjusted Life Years)	Age-standardized	Rate	2021	84.4962	90.4411	78.5067
Non-Hodgkin lymphoma	Nicaragua	DALYs (Disability-Adjusted Life Years)	All ages	Number	2021	3185.68	3882.07	2644.53
Non-Hodgkin lymphoma	Benin	DALYs (Disability-Adjusted Life Years)	Age-standardized	Rate	2021	84.3955	106.977	60.3953
Non-Hodgkin lymphoma	Kuwait	DALYs (Disability-Adjusted Life Years)	All ages	Number	2021	3110.21	3681.52	2612.33
Non-Hodgkin lymphoma	Chile	DALYs (Disability-Adjusted Life Years)	Age-standardized	Rate	2021	83.9324	90.8994	76.9216
Non-Hodgkin lymphoma	Oman	DALYs (Disability-Adjusted Life Years)	All ages	Number	2021	2976.61	3770.42	2278.12
Non-Hodgkin lymphoma	Democratic Republic of the Congo	DALYs (Disability-Adjusted Life Years)	Age-standardized	Rate	2021	83.8452	119.628	58.2943
Non-Hodgkin lymphoma	Palestine	DALYs (Disability-Adjusted Life Years)	All ages	Number	2021	2816.66	3358.61	2303.38
Non-Hodgkin lymphoma	Paraguay	DALYs (Disability-Adjusted Life Years)	Age-standardized	Rate	2021	83.3895	107.909	63.0285
Non-Hodgkin lymphoma	Namibia	DALYs (Disability-Adjusted Life Years)	All ages	Number	2021	2811.84	4008.5	2011.3
Non-Hodgkin lymphoma	Brazil	DALYs (Disability-Adjusted Life Years)	Age-standardized	Rate	2021	83.1096	86.3534	79.1134
Non-Hodgkin lymphoma	Lesotho	DALYs (Disability-Adjusted Life Years)	All ages	Number	2021	2752.36	3746.09	1860.91
Non-Hodgkin lymphoma	Myanmar	DALYs (Disability-Adjusted Life Years)	Age-standardized	Rate	2021	83.1042	118.796	60.4879
Non-Hodgkin lymphoma	Estonia	DALYs (Disability-Adjusted Life Years)	All ages	Number	2021	2540.73	2908.34	2180.65
Non-Hodgkin lymphoma	Philippines	DALYs (Disability-Adjusted Life Years)	Age-standardized	Rate	2021	82.8585	102.419	69.7843
Non-Hodgkin lymphoma	Mauritania	DALYs (Disability-Adjusted Life Years)	All ages	Number	2021	2516.09	3341.89	1835.72
Non-Hodgkin lymphoma	Spain	DALYs (Disability-Adjusted Life Years)	Age-standardized	Rate	2021	82.5844	90.1198	75.6055
Non-Hodgkin lymphoma	Kyrgyzstan	DALYs (Disability-Adjusted Life Years)	All ages	Number	2021	2251.18	2823.75	1772.68
Non-Hodgkin lymphoma	Chad	DALYs (Disability-Adjusted Life Years)	Age-standardized	Rate	2021	82.5062	113.001	55.5504
Non-Hodgkin lymphoma	Botswana	DALYs (Disability-Adjusted Life Years)	All ages	Number	2021	2178.47	3026.69	1584.57
Non-Hodgkin lymphoma	Sao Tome and Principe	DALYs (Disability-Adjusted Life Years)	Age-standardized	Rate	2021	82.2993	110.007	60.4585
Non-Hodgkin lymphoma	Trinidad and Tobago	DALYs (Disability-Adjusted Life Years)	All ages	Number	2021	2163.49	2802.05	1652.48
Non-Hodgkin lymphoma	Ukraine	DALYs (Disability-Adjusted Life Years)	Age-standardized	Rate	2021	81.7809	105.364	60.989
Non-Hodgkin lymphoma	Republic of the Gambia	DALYs (Disability-Adjusted Life Years)	All ages	Number	2021	2045.41	2714.85	1464.93
Non-Hodgkin lymphoma	Senegal	DALYs (Disability-Adjusted Life Years)	Age-standardized	Rate	2021	81.6572	107.842	60.1549
Non-Hodgkin lymphoma	Armenia	DALYs (Disability-Adjusted Life Years)	All ages	Number	2021	1932.3	2285.23	1589.67
Non-Hodgkin lymphoma	Democratic People's Republic of Korea	DALYs (Disability-Adjusted Life Years)	Age-standardized	Rate	2021	81.558	118.003	59.18
Non-Hodgkin lymphoma	Kingdom of Eswatini	DALYs (Disability-Adjusted Life Years)	All ages	Number	2021	1838.79	2684.22	1087.14
Non-Hodgkin lymphoma	Russian Federation	DALYs (Disability-Adjusted Life Years)	Age-standardized	Rate	2021	80.9218	87.3956	74.854
Non-Hodgkin lymphoma	Cyprus	DALYs (Disability-Adjusted Life Years)	All ages	Number	2021	1830.45	2203.27	1492.56
Non-Hodgkin lymphoma	Palestine	DALYs (Disability-Adjusted Life Years)	Age-standardized	Rate	2021	79.7961	95.172	64.9004
Non-Hodgkin lymphoma	Gabon	DALYs (Disability-Adjusted Life Years)	All ages	Number	2021	1766.55	2442.7	1236.62
Non-Hodgkin lymphoma	Mauritius	DALYs (Disability-Adjusted Life Years)	Age-standardized	Rate	2021	79.0285	83.3994	72.5774
Non-Hodgkin lymphoma	Guinea-Bissau	DALYs (Disability-Adjusted Life Years)	All ages	Number	2021	1763.78	2284.94	1306.04
Non-Hodgkin lymphoma	Guinea	DALYs (Disability-Adjusted Life Years)	Age-standardized	Rate	2021	78.8977	108.717	56.0337
Non-Hodgkin lymphoma	The former Yugoslav Republic of Macedonia	DALYs (Disability-Adjusted Life Years)	All ages	Number	2021	1686.5	2095.13	1299.13
Non-Hodgkin lymphoma	Romania	DALYs (Disability-Adjusted Life Years)	Age-standardized	Rate	2021	78.5539	89.3436	67.7606
Non-Hodgkin lymphoma	Mongolia	DALYs (Disability-Adjusted Life Years)	All ages	Number	2021	1526.13	2036.52	1169.58
Non-Hodgkin lymphoma	Algeria	DALYs (Disability-Adjusted Life Years)	Age-standardized	Rate	2021	78.1658	98.7578	62.4024
Non-Hodgkin lymphoma	Djibouti	DALYs (Disability-Adjusted Life Years)	All ages	Number	2021	1524.74	2267.03	998.169
Non-Hodgkin lymphoma	Sweden	DALYs (Disability-Adjusted Life Years)	Age-standardized	Rate	2021	77.6342	86.6432	68.5937
Non-Hodgkin lymphoma	Turkmenistan	DALYs (Disability-Adjusted Life Years)	All ages	Number	2021	1494.23	1935.11	1148.83
Non-Hodgkin lymphoma	Kuwait	DALYs (Disability-Adjusted Life Years)	Age-standardized	Rate	2021	77.1184	91.0264	64.2932
Non-Hodgkin lymphoma	Mauritius	DALYs (Disability-Adjusted Life Years)	All ages	Number	2021	1328.18	1403.74	1218.13
Non-Hodgkin lymphoma	Tajikistan	DALYs (Disability-Adjusted Life Years)	Age-standardized	Rate	2021	74.9309	96.2579	57.3706
Non-Hodgkin lymphoma	Qatar	DALYs (Disability-Adjusted Life Years)	All ages	Number	2021	1214.76	1609.72	873.286
Non-Hodgkin lymphoma	Tuvalu	DALYs (Disability-Adjusted Life Years)	Age-standardized	Rate	2021	74.8978	97.4982	58.4557
Non-Hodgkin lymphoma	Comoros	DALYs (Disability-Adjusted Life Years)	All ages	Number	2021	1090.39	1500.18	750.873
Non-Hodgkin lymphoma	Indonesia	DALYs (Disability-Adjusted Life Years)	Age-standardized	Rate	2021	74.7363	107.701	55.6498
Non-Hodgkin lymphoma	Albania	DALYs (Disability-Adjusted Life Years)	All ages	Number	2021	1048.04	1367.59	795.059
Non-Hodgkin lymphoma	Sudan	DALYs (Disability-Adjusted Life Years)	Age-standardized	Rate	2021	74.6091	112.745	51.3956
Non-Hodgkin lymphoma	Bahrain	DALYs (Disability-Adjusted Life Years)	All ages	Number	2021	1030.03	1272.5	822.434
Non-Hodgkin lymphoma	Switzerland	DALYs (Disability-Adjusted Life Years)	Age-standardized	Rate	2021	74.4777	82.0461	67.3628
Non-Hodgkin lymphoma	Equatorial Guinea	DALYs (Disability-Adjusted Life Years)	All ages	Number	2021	982.988	1506.08	592.739
Non-Hodgkin lymphoma	Serbia	DALYs (Disability-Adjusted Life Years)	Age-standardized	Rate	2021	74.4543	88.2284	59.3692
Non-Hodgkin lymphoma	Luxembourg	DALYs (Disability-Adjusted Life Years)	All ages	Number	2021	869.066	957.833	776.473
Non-Hodgkin lymphoma	Solomon Islands	DALYs (Disability-Adjusted Life Years)	Age-standardized	Rate	2021	74.1964	102.821	53.0911
Non-Hodgkin lymphoma	Malta	DALYs (Disability-Adjusted Life Years)	All ages	Number	2021	805.442	900.895	709.341
Non-Hodgkin lymphoma	Mauritania	DALYs (Disability-Adjusted Life Years)	Age-standardized	Rate	2021	73.9742	99.1885	52.992
Non-Hodgkin lymphoma	Barbados	DALYs (Disability-Adjusted Life Years)	All ages	Number	2021	748.771	939.797	590.956
Non-Hodgkin lymphoma	Singapore	DALYs (Disability-Adjusted Life Years)	Age-standardized	Rate	2021	73.4683	79.833	66.3712
Non-Hodgkin lymphoma	Suriname	DALYs (Disability-Adjusted Life Years)	All ages	Number	2021	725.987	911.605	543.517
Non-Hodgkin lymphoma	El Salvador	DALYs (Disability-Adjusted Life Years)	Age-standardized	Rate	2021	72.6924	91.2422	55.5916
Non-Hodgkin lymphoma	Guyana	DALYs (Disability-Adjusted Life Years)	All ages	Number	2021	703.542	896.565	537.62
Non-Hodgkin lymphoma	Bhutan	DALYs (Disability-Adjusted Life Years)	Age-standardized	Rate	2021	70.8908	120.885	46.5328
Non-Hodgkin lymphoma	Timor-Leste	DALYs (Disability-Adjusted Life Years)	All ages	Number	2021	680.819	971.168	512.382
Non-Hodgkin lymphoma	Nepal	DALYs (Disability-Adjusted Life Years)	Age-standardized	Rate	2021	70.6413	112.793	51.4883
Non-Hodgkin lymphoma	Brunei Darussalam	DALYs (Disability-Adjusted Life Years)	All ages	Number	2021	657.968	761.02	555.964
Non-Hodgkin lymphoma	Dominican Republic	DALYs (Disability-Adjusted Life Years)	Age-standardized	Rate	2021	69.9751	89.0121	53.1985
Non-Hodgkin lymphoma	Commonwealth of the Bahamas	DALYs (Disability-Adjusted Life Years)	All ages	Number	2021	606.656	763.443	483.293
Non-Hodgkin lymphoma	Greece	DALYs (Disability-Adjusted Life Years)	Age-standardized	Rate	2021	69.7704	74.7757	64.8944
Non-Hodgkin lymphoma	Fiji	DALYs (Disability-Adjusted Life Years)	All ages	Number	2021	578.699	769.881	412.53
Non-Hodgkin lymphoma	Qatar	DALYs (Disability-Adjusted Life Years)	Age-standardized	Rate	2021	69.5753	88.9512	51.2436
Non-Hodgkin lymphoma	Montenegro	DALYs (Disability-Adjusted Life Years)	All ages	Number	2021	516.84	634.799	410.674
Non-Hodgkin lymphoma	Vanuatu	DALYs (Disability-Adjusted Life Years)	Age-standardized	Rate	2021	68.4046	89.3021	52.8329
Non-Hodgkin lymphoma	Iceland	DALYs (Disability-Adjusted Life Years)	All ages	Number	2021	491.551	554.073	433.941
Non-Hodgkin lymphoma	India	DALYs (Disability-Adjusted Life Years)	Age-standardized	Rate	2021	67.186	78.1427	59.3363
Non-Hodgkin lymphoma	Republic of Cabo Verde	DALYs (Disability-Adjusted Life Years)	All ages	Number	2021	488.88	644.486	256.915
Non-Hodgkin lymphoma	Fiji	DALYs (Disability-Adjusted Life Years)	Age-standardized	Rate	2021	67.129	88.8081	48.136
Non-Hodgkin lymphoma	Bhutan	DALYs (Disability-Adjusted Life Years)	All ages	Number	2021	475.162	811.473	310.744
Non-Hodgkin lymphoma	China	DALYs (Disability-Adjusted Life Years)	Age-standardized	Rate	2021	66.9485	80.2284	52.4929
Non-Hodgkin lymphoma	Solomon Islands	DALYs (Disability-Adjusted Life Years)	All ages	Number	2021	394.26	544.9	277.275
Non-Hodgkin lymphoma	Republic of Korea	DALYs (Disability-Adjusted Life Years)	Age-standardized	Rate	2021	64.2099	74.3505	45.2291
Non-Hodgkin lymphoma	Saint Lucia	DALYs (Disability-Adjusted Life Years)	All ages	Number	2021	361.761	436.146	301.098
Non-Hodgkin lymphoma	Northern Mariana Islands	DALYs (Disability-Adjusted Life Years)	Age-standardized	Rate	2021	64.1639	73.0434	52.1581
Non-Hodgkin lymphoma	Grenada	DALYs (Disability-Adjusted Life Years)	All ages	Number	2021	359.803	414.568	311.302
Non-Hodgkin lymphoma	Sri Lanka	DALYs (Disability-Adjusted Life Years)	Age-standardized	Rate	2021	62.9922	86.7612	42.8972
Non-Hodgkin lymphoma	Saint Vincent and the Grenadines	DALYs (Disability-Adjusted Life Years)	All ages	Number	2021	288.483	331.151	252.309
Non-Hodgkin lymphoma	Belize	DALYs (Disability-Adjusted Life Years)	All ages	Number	2021	230.357	260.47	205.056
Non-Hodgkin lymphoma	Bosnia and Herzegovina	DALYs (Disability-Adjusted Life Years)	Age-standardized	Rate	2021	62.6933	79.1698	45.0673
Non-Hodgkin lymphoma	Samoa	DALYs (Disability-Adjusted Life Years)	All ages	Number	2021	223.451	306.168	175.852
Non-Hodgkin lymphoma	Niger	DALYs (Disability-Adjusted Life Years)	Age-standardized	Rate	2021	61.5912	88.4794	37.7077
Non-Hodgkin lymphoma	Andorra	DALYs (Disability-Adjusted Life Years)	All ages	Number	2021	188.407	256.719	127.437
Non-Hodgkin lymphoma	Yemen	DALYs (Disability-Adjusted Life Years)	Age-standardized	Rate	2021	61.5335	92.6465	41.262
Non-Hodgkin lymphoma	Maldives	DALYs (Disability-Adjusted Life Years)	All ages	Number	2021	181.635	220.968	142.722
Non-Hodgkin lymphoma	Timor-Leste	DALYs (Disability-Adjusted Life Years)	Age-standardized	Rate	2021	61.2789	87.8595	45.9412
Non-Hodgkin lymphoma	Dominica	DALYs (Disability-Adjusted Life Years)	All ages	Number	2021	168.952	224.383	132.745
Non-Hodgkin lymphoma	Belize	DALYs (Disability-Adjusted Life Years)	Age-standardized	Rate	2021	60.0313	67.9986	53.37
Non-Hodgkin lymphoma	Vanuatu	DALYs (Disability-Adjusted Life Years)	All ages	Number	2021	168.248	221.823	128.756
Non-Hodgkin lymphoma	Bangladesh	DALYs (Disability-Adjusted Life Years)	Age-standardized	Rate	2021	59.8507	86.8157	44.0917
Non-Hodgkin lymphoma	Guam	DALYs (Disability-Adjusted Life Years)	All ages	Number	2021	162.696	193.062	140.134
Non-Hodgkin lymphoma	Montenegro	DALYs (Disability-Adjusted Life Years)	Age-standardized	Rate	2021	59.4422	72.5727	47.2477
Non-Hodgkin lymphoma	Seychelles	DALYs (Disability-Adjusted Life Years)	All ages	Number	2021	157.516	183.074	130.76
Non-Hodgkin lymphoma	Syrian Arab Republic	DALYs (Disability-Adjusted Life Years)	Age-standardized	Rate	2021	59.0405	81.2295	43.0825
Non-Hodgkin lymphoma	United States Virgin Islands	DALYs (Disability-Adjusted Life Years)	All ages	Number	2021	140.14	185.206	103.717
Non-Hodgkin lymphoma	The former Yugoslav Republic of Macedonia	DALYs (Disability-Adjusted Life Years)	Age-standardized	Rate	2021	56.2699	68.9634	43.5107
Non-Hodgkin lymphoma	Tonga	DALYs (Disability-Adjusted Life Years)	All ages	Number	2021	138.795	189.285	103.435
Non-Hodgkin lymphoma	Nicaragua	DALYs (Disability-Adjusted Life Years)	Age-standardized	Rate	2021	55.5698	68.1023	45.8959
Non-Hodgkin lymphoma	Sao Tome and Principe	DALYs (Disability-Adjusted Life Years)	All ages	Number	2021	136.973	189.39	95.3321
Non-Hodgkin lymphoma	Islamic Republic of Iran	DALYs (Disability-Adjusted Life Years)	Age-standardized	Rate	2021	55.2896	61.6403	44.6434
Non-Hodgkin lymphoma	Bermuda	DALYs (Disability-Adjusted Life Years)	All ages	Number	2021	120.608	148.236	101.294
Non-Hodgkin lymphoma	Uzbekistan	DALYs (Disability-Adjusted Life Years)	Age-standardized	Rate	2021	52.6409	64.3913	42.4792
Non-Hodgkin lymphoma	Principality of Monaco	DALYs (Disability-Adjusted Life Years)	All ages	Number	2021	99.8616	131.208	70.4397
Non-Hodgkin lymphoma	Armenia	DALYs (Disability-Adjusted Life Years)	Age-standardized	Rate	2021	51.8884	61.3214	43.0006
Non-Hodgkin lymphoma	Antigua and Barbuda	DALYs (Disability-Adjusted Life Years)	All ages	Number	2021	99.8403	106.783	94.2777
Non-Hodgkin lymphoma	Egypt	DALYs (Disability-Adjusted Life Years)	Age-standardized	Rate	2021	51.5841	102.955	37.1358
Non-Hodgkin lymphoma	Saint Kitts and Nevis	DALYs (Disability-Adjusted Life Years)	All ages	Number	2021	84.2371	101.965	68.5756
Non-Hodgkin lymphoma	Papua New Guinea	DALYs (Disability-Adjusted Life Years)	Age-standardized	Rate	2021	51.4244	77.7071	34.5355
Non-Hodgkin lymphoma	Federated States of Micronesia	DALYs (Disability-Adjusted Life Years)	All ages	Number	2021	83.0686	111.982	58.8145
Non-Hodgkin lymphoma	Mali	DALYs (Disability-Adjusted Life Years)	Age-standardized	Rate	2021	50.1981	66.538	37.1931
Non-Hodgkin lymphoma	Greenland	DALYs (Disability-Adjusted Life Years)	All ages	Number	2021	80.055	105.565	67.2127
Non-Hodgkin lymphoma	Honduras	DALYs (Disability-Adjusted Life Years)	Age-standardized	Rate	2021	49.9035	76.0462	35.1325
Non-Hodgkin lymphoma	Republic of San Marino	DALYs (Disability-Adjusted Life Years)	All ages	Number	2021	77.5326	111.298	51.4472
Non-Hodgkin lymphoma	Republic of Palau	DALYs (Disability-Adjusted Life Years)	Age-standardized	Rate	2021	49.4414	61.5647	38.7365
Non-Hodgkin lymphoma	Marshall Islands	DALYs (Disability-Adjusted Life Years)	All ages	Number	2021	42.3139	58.8393	29.6889
Non-Hodgkin lymphoma	Mongolia	DALYs (Disability-Adjusted Life Years)	Age-standardized	Rate	2021	49.1477	65.3588	37.6173
Non-Hodgkin lymphoma	American Samoa	DALYs (Disability-Adjusted Life Years)	All ages	Number	2021	42.2514	53.6141	31.7343
Non-Hodgkin lymphoma	Guatemala	DALYs (Disability-Adjusted Life Years)	Age-standardized	Rate	2021	46.6168	53.9765	39.871
Non-Hodgkin lymphoma	Northern Mariana Islands	DALYs (Disability-Adjusted Life Years)	All ages	Number	2021	33.5334	38.5229	27.2072
Non-Hodgkin lymphoma	Kazakhstan	DALYs (Disability-Adjusted Life Years)	Age-standardized	Rate	2021	44.8951	52.411	38.2005
Non-Hodgkin lymphoma	Kiribati	DALYs (Disability-Adjusted Life Years)	All ages	Number	2021	22.9318	31.4997	12.4457
Non-Hodgkin lymphoma	Cook Islands	DALYs (Disability-Adjusted Life Years)	Age-standardized	Rate	2021	41.0472	53.6147	30.7222
Non-Hodgkin lymphoma	Republic of Nauru	DALYs (Disability-Adjusted Life Years)	All ages	Number	2021	10.5876	14.5839	6.85871
Non-Hodgkin lymphoma	Maldives	DALYs (Disability-Adjusted Life Years)	Age-standardized	Rate	2021	40.4488	49.0944	32.6016
Non-Hodgkin lymphoma	Republic of Palau	DALYs (Disability-Adjusted Life Years)	All ages	Number	2021	10.3067	13.0401	7.95263
Non-Hodgkin lymphoma	Azerbaijan	DALYs (Disability-Adjusted Life Years)	Age-standardized	Rate	2021	37.122	50.9648	26.9351
Non-Hodgkin lymphoma	Cook Islands	DALYs (Disability-Adjusted Life Years)	All ages	Number	2021	8.84542	11.2942	6.66222
Non-Hodgkin lymphoma	Kyrgyzstan	DALYs (Disability-Adjusted Life Years)	Age-standardized	Rate	2021	35.8278	44.6074	28.3332
Non-Hodgkin lymphoma	Tuvalu	DALYs (Disability-Adjusted Life Years)	All ages	Number	2021	8.58891	11.2281	6.65015
Non-Hodgkin lymphoma	Turkmenistan	DALYs (Disability-Adjusted Life Years)	Age-standardized	Rate	2021	29.8597	38.5466	22.9335
Non-Hodgkin lymphoma	Republic of Niue	DALYs (Disability-Adjusted Life Years)	All ages	Number	2021	2.05968	2.49925	1.65388
Non-Hodgkin lymphoma	Albania	DALYs (Disability-Adjusted Life Years)	Age-standardized	Rate	2021	29.6636	38.9089	22.2414
Non-Hodgkin lymphoma	Tokelau	DALYs (Disability-Adjusted Life Years)	All ages	Number	2021	1.48593	1.90716	1.13449
Non-Hodgkin lymphoma	Kiribati	DALYs (Disability-Adjusted Life Years)	Age-standardized	Rate	2021	22.3212	30.3066	12.332
Non-Hodgkin lymphoma	China	Prevalence	All ages	Number	2021	613152	762582	476112
Non-Hodgkin lymphoma	Iceland	Prevalence	Age-standardized	Rate	2021	188.495	227.583	160.668
Non-Hodgkin lymphoma	United States of America	Prevalence	All ages	Number	2021	455119	482653	422676
Non-Hodgkin lymphoma	Slovenia	Prevalence	Age-standardized	Rate	2021	164.27	201.055	134.191
Non-Hodgkin lymphoma	Japan	Prevalence	All ages	Number	2021	186763	216397	160270
Non-Hodgkin lymphoma	Andorra	Prevalence	Age-standardized	Rate	2021	155.868	211.523	103.692
Non-Hodgkin lymphoma	Germany	Prevalence	All ages	Number	2021	127158	146003	109389
Non-Hodgkin lymphoma	Estonia	Prevalence	Age-standardized	Rate	2021	153.672	185.117	126.929
Non-Hodgkin lymphoma	Italy	Prevalence	All ages	Number	2021	120761	137946	103733
Non-Hodgkin lymphoma	Republic of San Marino	Prevalence	Age-standardized	Rate	2021	153.405	224.102	101.036
Non-Hodgkin lymphoma	France	Prevalence	All ages	Number	2021	107715	126939	92596.5
Non-Hodgkin lymphoma	Principality of Monaco	Prevalence	Age-standardized	Rate	2021	151.158	207.908	104.79
Non-Hodgkin lymphoma	United Kingdom of Great Britain and Northern Ireland	Prevalence	All ages	Number	2021	96156.5	102209	90230.3
Non-Hodgkin lymphoma	Malta	Prevalence	Age-standardized	Rate	2021	150.368	178.803	124.62
Non-Hodgkin lymphoma	Russian Federation	Prevalence	All ages	Number	2021	89996.6	98660.9	81730.5
Non-Hodgkin lymphoma	New Zealand	Prevalence	Age-standardized	Rate	2021	129.185	144.876	112.74
Non-Hodgkin lymphoma	India	Prevalence	All ages	Number	2021	85548.3	99700.6	72491
Non-Hodgkin lymphoma	Netherlands	Prevalence	Age-standardized	Rate	2021	122.649	142.899	103.869
Non-Hodgkin lymphoma	Canada	Prevalence	All ages	Number	2021	71178.8	82953.1	60685
Non-Hodgkin lymphoma	Italy	Prevalence	Age-standardized	Rate	2021	122.432	137.838	106.742
Non-Hodgkin lymphoma	Spain	Prevalence	All ages	Number	2021	60951.2	71163.3	51808
Non-Hodgkin lymphoma	Canada	Prevalence	Age-standardized	Rate	2021	120.206	138.835	103.333
Non-Hodgkin lymphoma	Australia	Prevalence	All ages	Number	2021	41785.2	49165.9	35760.3
Non-Hodgkin lymphoma	Cyprus	Prevalence	Age-standardized	Rate	2021	114.578	140.334	90.6929
Non-Hodgkin lymphoma	Republic of Korea	Prevalence	All ages	Number	2021	39412	47880.5	27243.1
Non-Hodgkin lymphoma	Ireland	Prevalence	Age-standardized	Rate	2021	114.272	132.503	97.3429
Non-Hodgkin lymphoma	Netherlands	Prevalence	All ages	Number	2021	37061.4	43252.7	30971.7
Non-Hodgkin lymphoma	Israel	Prevalence	Age-standardized	Rate	2021	111.721	125.722	97.3989
Non-Hodgkin lymphoma	Brazil	Prevalence	All ages	Number	2021	36099.9	40115.7	32782.8
Non-Hodgkin lymphoma	Portugal	Prevalence	Age-standardized	Rate	2021	110.719	129.028	96.3926
Non-Hodgkin lymphoma	Turkey	Prevalence	All ages	Number	2021	34909.2	44589.9	27237.5
Non-Hodgkin lymphoma	Australia	Prevalence	Age-standardized	Rate	2021	106.956	123.789	92.7863
Non-Hodgkin lymphoma	Pakistan	Prevalence	All ages	Number	2021	32335.3	41476.7	24057
Non-Hodgkin lymphoma	France	Prevalence	Age-standardized	Rate	2021	105.483	121.041	91.9732
Non-Hodgkin lymphoma	Peru	Prevalence	All ages	Number	2021	27401.3	36542.2	19814.5
Non-Hodgkin lymphoma	Finland	Prevalence	Age-standardized	Rate	2021	103.621	118.245	90.2335
Non-Hodgkin lymphoma	Nigeria	Prevalence	All ages	Number	2021	21929.9	31997.6	12356.7
Non-Hodgkin lymphoma	Belgium	Prevalence	Age-standardized	Rate	2021	95.2895	108.555	83.8743
Non-Hodgkin lymphoma	Poland	Prevalence	All ages	Number	2021	20914.4	23813.3	18374.7
Non-Hodgkin lymphoma	United Kingdom of Great Britain and Northern Ireland	Prevalence	Age-standardized	Rate	2021	95.0317	99.9865	90.401
Non-Hodgkin lymphoma	Mexico	Prevalence	All ages	Number	2021	20638.4	23572.8	18032.2
Non-Hodgkin lymphoma	Switzerland	Prevalence	Age-standardized	Rate	2021	94.1107	107.791	82.4798
Non-Hodgkin lymphoma	Thailand	Prevalence	All ages	Number	2021	20408.8	29052	15109.1
Non-Hodgkin lymphoma	Luxembourg	Prevalence	Age-standardized	Rate	2021	92.9975	107.126	80.422
Non-Hodgkin lymphoma	Socialist Republic of Viet Nam	Prevalence	All ages	Number	2021	19754	27963.9	14705.1
Non-Hodgkin lymphoma	Bermuda	Prevalence	Age-standardized	Rate	2021	92.3986	115.219	74.0992
Non-Hodgkin lymphoma	Islamic Republic of Iran	Prevalence	All ages	Number	2021	19542	23241.5	14639.6
Non-Hodgkin lymphoma	Norway	Prevalence	Age-standardized	Rate	2021	89.3367	100.977	79.3653
Non-Hodgkin lymphoma	Portugal	Prevalence	All ages	Number	2021	17670.1	20427.6	15351.6
Non-Hodgkin lymphoma	United States of America	Prevalence	Age-standardized	Rate	2021	88.7903	93.4978	83.528
Non-Hodgkin lymphoma	Belgium	Prevalence	All ages	Number	2021	16308.1	18802.1	14222.5
Non-Hodgkin lymphoma	Denmark	Prevalence	Age-standardized	Rate	2021	86.7096	100.175	74.485
Non-Hodgkin lymphoma	Indonesia	Prevalence	All ages	Number	2021	16211.6	23311.7	12221.8
Non-Hodgkin lymphoma	Austria	Prevalence	Age-standardized	Rate	2021	83.988	93.8504	73.8341
Non-Hodgkin lymphoma	Colombia	Prevalence	All ages	Number	2021	16201.2	19264.8	13309.5
Non-Hodgkin lymphoma	Germany	Prevalence	Age-standardized	Rate	2021	83.8236	95.3187	73.2307
Non-Hodgkin lymphoma	Taiwan (Province of China)	Prevalence	All ages	Number	2021	14805.3	16805.5	12933.4
Non-Hodgkin lymphoma	Spain	Prevalence	Age-standardized	Rate	2021	82.3319	94.7723	70.7964
Non-Hodgkin lymphoma	Saudi Arabia	Prevalence	All ages	Number	2021	14375	19595	10366.5
Non-Hodgkin lymphoma	Peru	Prevalence	Age-standardized	Rate	2021	75.6345	100.337	54.7989
Non-Hodgkin lymphoma	Switzerland	Prevalence	All ages	Number	2021	12489.7	14467.4	10890.3
Non-Hodgkin lymphoma	Lebanon	Prevalence	Age-standardized	Rate	2021	72.8661	93.9342	54.791
Non-Hodgkin lymphoma	Israel	Prevalence	All ages	Number	2021	12217.4	13818.7	10581.4
Non-Hodgkin lymphoma	Puerto Rico	Prevalence	Age-standardized	Rate	2021	72.7873	87.6744	59.9433
Non-Hodgkin lymphoma	Argentina	Prevalence	All ages	Number	2021	12088.8	13677.5	10410.2
Non-Hodgkin lymphoma	Czech Republic	Prevalence	Age-standardized	Rate	2021	71.3792	87.9258	57.8844
Non-Hodgkin lymphoma	Czech Republic	Prevalence	All ages	Number	2021	11879.1	14701.1	9607.88
Non-Hodgkin lymphoma	Japan	Prevalence	Age-standardized	Rate	2021	67.3757	76.2097	59.3639
Non-Hodgkin lymphoma	Ukraine	Prevalence	All ages	Number	2021	11796.8	15383.5	8653.89
Non-Hodgkin lymphoma	Sweden	Prevalence	Age-standardized	Rate	2021	64.4535	73.7463	56.051
Non-Hodgkin lymphoma	Austria	Prevalence	All ages	Number	2021	11429.2	13011.6	9940.52
Non-Hodgkin lymphoma	Croatia	Prevalence	Age-standardized	Rate	2021	64.1406	76.0439	52.8847
Non-Hodgkin lymphoma	Bangladesh	Prevalence	All ages	Number	2021	11346.3	17032.7	8110.27
Non-Hodgkin lymphoma	Greece	Prevalence	Age-standardized	Rate	2021	62.4044	70.6132	55.4874
Non-Hodgkin lymphoma	Sweden	Prevalence	All ages	Number	2021	11291.1	12969.5	9740.36
Non-Hodgkin lymphoma	Belarus	Prevalence	Age-standardized	Rate	2021	56.2704	70.4985	45.7779
Non-Hodgkin lymphoma	Ethiopia	Prevalence	All ages	Number	2021	10408.2	13731.1	7531.24
Non-Hodgkin lymphoma	Costa Rica	Prevalence	Age-standardized	Rate	2021	56.002	64.7533	47.3066
Non-Hodgkin lymphoma	Greece	Prevalence	All ages	Number	2021	10174.4	11694	8893.85
Non-Hodgkin lymphoma	Republic of Niue	Prevalence	Age-standardized	Rate	2021	54.3043	78.6617	38.5024
Non-Hodgkin lymphoma	New Zealand	Prevalence	All ages	Number	2021	9383.71	10674.5	8077.2
Non-Hodgkin lymphoma	Hungary	Prevalence	Age-standardized	Rate	2021	52.7781	62.3157	44.4587
Non-Hodgkin lymphoma	Finland	Prevalence	All ages	Number	2021	9325.58	10817.2	8049.52
Non-Hodgkin lymphoma	Slovakia	Prevalence	Age-standardized	Rate	2021	52.4164	64.3053	39.2856
Non-Hodgkin lymphoma	Uganda	Prevalence	All ages	Number	2021	8840.9	13080.8	5915.97
Non-Hodgkin lymphoma	Singapore	Prevalence	Age-standardized	Rate	2021	51.9007	59.9714	45.3257
Non-Hodgkin lymphoma	Denmark	Prevalence	All ages	Number	2021	8598.42	10084.3	7329.91
Non-Hodgkin lymphoma	Uruguay	Prevalence	Age-standardized	Rate	2021	51.4419	57.9088	44.9552
Non-Hodgkin lymphoma	South Africa	Prevalence	All ages	Number	2021	8070.7	9455.4	6387.24
Non-Hodgkin lymphoma	Kuwait	Prevalence	Age-standardized	Rate	2021	50.814	61.2159	41.0707
Non-Hodgkin lymphoma	Iraq	Prevalence	All ages	Number	2021	8058.64	10768.6	5964.81
Non-Hodgkin lymphoma	Republic of Korea	Prevalence	Age-standardized	Rate	2021	47.107	56.1641	33.4873
Non-Hodgkin lymphoma	Algeria	Prevalence	All ages	Number	2021	8041.84	10507.7	6208.62
Non-Hodgkin lymphoma	Barbados	Prevalence	Age-standardized	Rate	2021	46.4994	60.7984	35.7022
Non-Hodgkin lymphoma	Philippines	Prevalence	All ages	Number	2021	7725.89	9518.88	6380.33
Non-Hodgkin lymphoma	Tokelau	Prevalence	Age-standardized	Rate	2021	46.4151	71.2161	29.8582
Non-Hodgkin lymphoma	Chile	Prevalence	All ages	Number	2021	7722.76	8851.48	6684.06
Non-Hodgkin lymphoma	Libya	Prevalence	Age-standardized	Rate	2021	45.7818	62.9824	33.431
Non-Hodgkin lymphoma	Ireland	Prevalence	All ages	Number	2021	7699.34	9013.84	6539.29
Non-Hodgkin lymphoma	Russian Federation	Prevalence	Age-standardized	Rate	2021	45.3536	49.3635	41.4827
Non-Hodgkin lymphoma	Hungary	Prevalence	All ages	Number	2021	7530.46	8981.29	6240.93
Non-Hodgkin lymphoma	Cuba	Prevalence	Age-standardized	Rate	2021	43.8127	51.4686	36.7936
Non-Hodgkin lymphoma	Egypt	Prevalence	All ages	Number	2021	7310.97	13783.7	5132.91
Non-Hodgkin lymphoma	Grenada	Prevalence	Age-standardized	Rate	2021	43.7481	51.0941	36.3051
Non-Hodgkin lymphoma	Norway	Prevalence	All ages	Number	2021	7244.21	8273.34	6431.41
Non-Hodgkin lymphoma	Lithuania	Prevalence	Age-standardized	Rate	2021	43.5432	51.4959	37.3208
Non-Hodgkin lymphoma	United Republic of Tanzania	Prevalence	All ages	Number	2021	7227.93	10229.7	5185.95
Non-Hodgkin lymphoma	Taiwan (Province of China)	Prevalence	Age-standardized	Rate	2021	41.7642	47.3182	36.684
Non-Hodgkin lymphoma	Romania	Prevalence	All ages	Number	2021	7131.89	8473.94	5979.44
Non-Hodgkin lymphoma	Jordan	Prevalence	Age-standardized	Rate	2021	41.5939	52.3535	32.5993
Non-Hodgkin lymphoma	Belarus	Prevalence	All ages	Number	2021	7030.79	8858.37	5644.86
Non-Hodgkin lymphoma	Qatar	Prevalence	Age-standardized	Rate	2021	38.5627	50.3919	27.9714
Non-Hodgkin lymphoma	Ecuador	Prevalence	All ages	Number	2021	6657.63	8513.7	5099.8
Non-Hodgkin lymphoma	Latvia	Prevalence	Age-standardized	Rate	2021	37.8919	45.2422	31.4505
Non-Hodgkin lymphoma	Cuba	Prevalence	All ages	Number	2021	6565.16	7868.56	5496.09
Non-Hodgkin lymphoma	Turkey	Prevalence	Age-standardized	Rate	2021	37.8164	48.0176	29.6665
Non-Hodgkin lymphoma	Bolivarian Republic of Venezuela	Prevalence	All ages	Number	2021	6192.46	8209.19	4565.58
Non-Hodgkin lymphoma	Poland	Prevalence	Age-standardized	Rate	2021	37.3063	42.3497	33.1492
Non-Hodgkin lymphoma	Malawi	Prevalence	All ages	Number	2021	5600.63	9293.36	3335.39
Non-Hodgkin lymphoma	Ecuador	Prevalence	Age-standardized	Rate	2021	37.1783	47.6169	28.4361
Non-Hodgkin lymphoma	Slovenia	Prevalence	All ages	Number	2021	5457.68	6719.17	4438.74
Non-Hodgkin lymphoma	Tunisia	Prevalence	Age-standardized	Rate	2021	37.0976	52.2295	26.2359
Non-Hodgkin lymphoma	Malaysia	Prevalence	All ages	Number	2021	5073.41	6795.24	3977.55
Non-Hodgkin lymphoma	Saudi Arabia	Prevalence	Age-standardized	Rate	2021	36.5472	47.4297	26.6671
Non-Hodgkin lymphoma	Tunisia	Prevalence	All ages	Number	2021	4802.93	6755.65	3382.87
Non-Hodgkin lymphoma	Oman	Prevalence	Age-standardized	Rate	2021	35.5622	45.2395	27.4616
Non-Hodgkin lymphoma	Jordan	Prevalence	All ages	Number	2021	4760.77	5991.45	3715.5
Non-Hodgkin lymphoma	Bulgaria	Prevalence	Age-standardized	Rate	2021	35.0973	41.9607	29.2854
Non-Hodgkin lymphoma	Croatia	Prevalence	All ages	Number	2021	4329.34	5187.22	3526.57
Non-Hodgkin lymphoma	Montenegro	Prevalence	Age-standardized	Rate	2021	34.2628	43.7278	26.7839
Non-Hodgkin lymphoma	Lebanon	Prevalence	All ages	Number	2021	4250.04	5482.66	3198.32
Non-Hodgkin lymphoma	Chile	Prevalence	Age-standardized	Rate	2021	33.1176	37.8162	28.7353
Non-Hodgkin lymphoma	Slovakia	Prevalence	All ages	Number	2021	4216.67	5216.51	3125.12
Non-Hodgkin lymphoma	Guam	Prevalence	Age-standardized	Rate	2021	32.6169	40.7287	26.6202
Non-Hodgkin lymphoma	Singapore	Prevalence	All ages	Number	2021	4130.49	4785.23	3590.47
Non-Hodgkin lymphoma	Bahrain	Prevalence	Age-standardized	Rate	2021	32.2515	40.6895	25.0175
Non-Hodgkin lymphoma	Morocco	Prevalence	All ages	Number	2021	3892.59	5609.01	2783.36
Non-Hodgkin lymphoma	United States Virgin Islands	Prevalence	Age-standardized	Rate	2021	31.9674	42.7394	23.4921
Non-Hodgkin lymphoma	Serbia	Prevalence	All ages	Number	2021	3789.27	4576.96	2931.32
Non-Hodgkin lymphoma	Republic of Moldova	Prevalence	Age-standardized	Rate	2021	31.5176	36.9061	26.6645
Non-Hodgkin lymphoma	Sudan	Prevalence	All ages	Number	2021	3644.6	5482.68	2450.74
Non-Hodgkin lymphoma	China	Prevalence	Age-standardized	Rate	2021	31.1705	38.2907	24.421
Non-Hodgkin lymphoma	Democratic Republic of the Congo	Prevalence	All ages	Number	2021	3616.34	4913.09	2541.47
Non-Hodgkin lymphoma	Tonga	Prevalence	Age-standardized	Rate	2021	30.8634	46.6937	21.5073
Non-Hodgkin lymphoma	Sri Lanka	Prevalence	All ages	Number	2021	3570.69	4891.3	2399.92
Non-Hodgkin lymphoma	Colombia	Prevalence	Age-standardized	Rate	2021	30.5598	36.3627	25.0882
Non-Hodgkin lymphoma	Myanmar	Prevalence	All ages	Number	2021	3461.28	4991.95	2493.12
Non-Hodgkin lymphoma	Jamaica	Prevalence	Age-standardized	Rate	2021	30.3732	40.8901	22.7923
Non-Hodgkin lymphoma	Puerto Rico	Prevalence	All ages	Number	2021	3368.71	4115.26	2760.34
Non-Hodgkin lymphoma	Panama	Prevalence	Age-standardized	Rate	2021	30.101	36.8115	23.9219
Non-Hodgkin lymphoma	Bulgaria	Prevalence	All ages	Number	2021	3291.37	3982.71	2725.04
Non-Hodgkin lymphoma	Malawi	Prevalence	Age-standardized	Rate	2021	29.4865	44.1654	19.0144
Non-Hodgkin lymphoma	Uzbekistan	Prevalence	All ages	Number	2021	3289.52	4102.53	2623.73
Non-Hodgkin lymphoma	Saint Lucia	Prevalence	Age-standardized	Rate	2021	29.1758	35.9844	23.4145
Non-Hodgkin lymphoma	Libya	Prevalence	All ages	Number	2021	3142.57	4434.24	2251.06
Non-Hodgkin lymphoma	Serbia	Prevalence	Age-standardized	Rate	2021	28.828	34.7037	22.4533
Non-Hodgkin lymphoma	Costa Rica	Prevalence	All ages	Number	2021	2968.48	3444.82	2505.08
Non-Hodgkin lymphoma	Saint Vincent and the Grenadines	Prevalence	Age-standardized	Rate	2021	28.2856	33.5282	23.5502
Non-Hodgkin lymphoma	Kenya	Prevalence	All ages	Number	2021	2856.14	3519.14	2285.44
Non-Hodgkin lymphoma	Dominica	Prevalence	Age-standardized	Rate	2021	25.5522	33.7017	19.7491
Non-Hodgkin lymphoma	Cameroon	Prevalence	All ages	Number	2021	2771.96	3721.86	1902.15
Non-Hodgkin lymphoma	Brunei Darussalam	Prevalence	Age-standardized	Rate	2021	25.5302	30.2183	21.1361
Non-Hodgkin lymphoma	Republic of Côte d'Ivoire	Prevalence	All ages	Number	2021	2733.49	4097.7	1879.12
Non-Hodgkin lymphoma	Romania	Prevalence	Age-standardized	Rate	2021	25.453	29.7399	21.7452
Non-Hodgkin lymphoma	Zambia	Prevalence	All ages	Number	2021	2650.89	5008.71	1590.22
Non-Hodgkin lymphoma	Thailand	Prevalence	Age-standardized	Rate	2021	25.2319	36.1975	19.2071
Non-Hodgkin lymphoma	Zimbabwe	Prevalence	All ages	Number	2021	2485.29	3277.54	1544.25
Non-Hodgkin lymphoma	Bosnia and Herzegovina	Prevalence	Age-standardized	Rate	2021	25.1357	33.0702	17.5629
Non-Hodgkin lymphoma	Democratic People's Republic of Korea	Prevalence	All ages	Number	2021	2454.15	3695.27	1761.02
Non-Hodgkin lymphoma	Argentina	Prevalence	Age-standardized	Rate	2021	24.351	27.4434	21.011
Non-Hodgkin lymphoma	Kazakhstan	Prevalence	All ages	Number	2021	2391.49	2908.91	1961.41
Non-Hodgkin lymphoma	Commonwealth of the Bahamas	Prevalence	Age-standardized	Rate	2021	23.9627	30.5534	18.3276
Non-Hodgkin lymphoma	Syrian Arab Republic	Prevalence	All ages	Number	2021	2337.13	3247.65	1670.31
Non-Hodgkin lymphoma	Bolivarian Republic of Venezuela	Prevalence	Age-standardized	Rate	2021	22.1233	29.1428	16.406
Non-Hodgkin lymphoma	Kuwait	Prevalence	All ages	Number	2021	2316.11	2800.93	1844.19
Non-Hodgkin lymphoma	Islamic Republic of Iran	Prevalence	Age-standardized	Rate	2021	21.9805	26.0997	16.4811
Non-Hodgkin lymphoma	Madagascar	Prevalence	All ages	Number	2021	2271.16	3034.5	1631.05
Non-Hodgkin lymphoma	Cook Islands	Prevalence	Age-standardized	Rate	2021	21.8326	30.4456	14.8145
Non-Hodgkin lymphoma	Plurinational State of Bolivia	Prevalence	All ages	Number	2021	2252.63	3105.64	1622.68
Non-Hodgkin lymphoma	Antigua and Barbuda	Prevalence	Age-standardized	Rate	2021	21.7413	24.3278	19.1226
Non-Hodgkin lymphoma	Estonia	Prevalence	All ages	Number	2021	2212.59	2642.3	1849.85
Non-Hodgkin lymphoma	Trinidad and Tobago	Prevalence	Age-standardized	Rate	2021	21.5904	27.2629	15.8902
Non-Hodgkin lymphoma	Ghana	Prevalence	All ages	Number	2021	2128.35	2794.16	1556.92
Non-Hodgkin lymphoma	Iraq	Prevalence	Age-standardized	Rate	2021	21.4372	28.3317	15.7153
Non-Hodgkin lymphoma	Cyprus	Prevalence	All ages	Number	2021	2122.38	2595.32	1661.61
Non-Hodgkin lymphoma	Ukraine	Prevalence	Age-standardized	Rate	2021	21.4222	27.6153	15.8625
Non-Hodgkin lymphoma	Uruguay	Prevalence	All ages	Number	2021	2092.28	2376.69	1826.95
Non-Hodgkin lymphoma	Uganda	Prevalence	Age-standardized	Rate	2021	21.2908	29.2057	15.6971
Non-Hodgkin lymphoma	Nepal	Prevalence	All ages	Number	2021	1753.09	2820.25	1252.19
Non-Hodgkin lymphoma	Greenland	Prevalence	Age-standardized	Rate	2021	20.8834	27.0144	17.0762
Non-Hodgkin lymphoma	Afghanistan	Prevalence	All ages	Number	2021	1731.37	2875.77	1131.34
Non-Hodgkin lymphoma	Plurinational State of Bolivia	Prevalence	Age-standardized	Rate	2021	20.3049	28.0629	14.6775
Non-Hodgkin lymphoma	Somalia	Prevalence	All ages	Number	2021	1682.48	2429.93	1088.76
Non-Hodgkin lymphoma	The former Yugoslav Republic of Macedonia	Prevalence	Age-standardized	Rate	2021	19.948	25.0128	14.6588
Non-Hodgkin lymphoma	Lithuania	Prevalence	All ages	Number	2021	1655.15	1969.46	1391.79
Non-Hodgkin lymphoma	Samoa	Prevalence	Age-standardized	Rate	2021	19.0704	28.5913	13.6925
Non-Hodgkin lymphoma	Burkina Faso	Prevalence	All ages	Number	2021	1601.71	2076.6	1123.49
Non-Hodgkin lymphoma	Socialist Republic of Viet Nam	Prevalence	Age-standardized	Rate	2021	18.4606	25.8276	13.8456
Non-Hodgkin lymphoma	Angola	Prevalence	All ages	Number	2021	1546.63	2192.74	1011.44
Non-Hodgkin lymphoma	Algeria	Prevalence	Age-standardized	Rate	2021	18.3968	23.8526	14.3788
Non-Hodgkin lymphoma	United Arab Emirates	Prevalence	All ages	Number	2021	1462.22	1916.59	1105.79
Non-Hodgkin lymphoma	Northern Mariana Islands	Prevalence	Age-standardized	Rate	2021	18.3599	23.1355	14.373
Non-Hodgkin lymphoma	Rwanda	Prevalence	All ages	Number	2021	1458.48	2120.41	1052.82
Non-Hodgkin lymphoma	Palestine	Prevalence	Age-standardized	Rate	2021	18.2637	22.3435	14.5265
Non-Hodgkin lymphoma	Yemen	Prevalence	All ages	Number	2021	1449.09	2173.93	956.294
Non-Hodgkin lymphoma	Zimbabwe	Prevalence	Age-standardized	Rate	2021	17.9705	23.7638	11.5795
Non-Hodgkin lymphoma	Haiti	Prevalence	All ages	Number	2021	1438.16	2145.33	869.32
Non-Hodgkin lymphoma	Saint Kitts and Nevis	Prevalence	Age-standardized	Rate	2021	17.9328	22.593	14.3861
Non-Hodgkin lymphoma	Oman	Prevalence	All ages	Number	2021	1373.24	1788.19	1042.38
Non-Hodgkin lymphoma	Georgia	Prevalence	Age-standardized	Rate	2021	17.9011	21.9356	14.3458
Non-Hodgkin lymphoma	Republic of Moldova	Prevalence	All ages	Number	2021	1363.29	1614.26	1156.09
Non-Hodgkin lymphoma	United Arab Emirates	Prevalence	Age-standardized	Rate	2021	17.3512	21.7516	13.4722
Non-Hodgkin lymphoma	South Sudan	Prevalence	All ages	Number	2021	1340.3	1871.92	845.157
Non-Hodgkin lymphoma	Seychelles	Prevalence	Age-standardized	Rate	2021	17.325	20.8555	13.778
Non-Hodgkin lymphoma	Panama	Prevalence	All ages	Number	2021	1308.16	1600.35	1037.68
Non-Hodgkin lymphoma	American Samoa	Prevalence	Age-standardized	Rate	2021	16.6779	22.5016	11.8463
Non-Hodgkin lymphoma	Cambodia	Prevalence	All ages	Number	2021	1253.87	1866.09	895.915
Non-Hodgkin lymphoma	Syrian Arab Republic	Prevalence	Age-standardized	Rate	2021	16.2392	22.5629	11.6181
Non-Hodgkin lymphoma	Bosnia and Herzegovina	Prevalence	All ages	Number	2021	1179.45	1548.41	818.601
Non-Hodgkin lymphoma	Armenia	Prevalence	Age-standardized	Rate	2021	16.024	19.0663	13.0336
Non-Hodgkin lymphoma	Niger	Prevalence	All ages	Number	2021	1153.19	1729.6	681.45
Non-Hodgkin lymphoma	El Salvador	Prevalence	Age-standardized	Rate	2021	15.8332	19.9534	11.7509
Non-Hodgkin lymphoma	Chad	Prevalence	All ages	Number	2021	1126.78	1600.18	736.573
Non-Hodgkin lymphoma	Mexico	Prevalence	Age-standardized	Rate	2021	15.4365	17.5536	13.4881
Non-Hodgkin lymphoma	Burundi	Prevalence	All ages	Number	2021	1107.44	1780.79	715.69
Non-Hodgkin lymphoma	Malaysia	Prevalence	Age-standardized	Rate	2021	15.4241	20.7824	12.1183
Non-Hodgkin lymphoma	Tajikistan	Prevalence	All ages	Number	2021	1089.49	1444.63	761.48
Non-Hodgkin lymphoma	Republic of Cabo Verde	Prevalence	Age-standardized	Rate	2021	15.0881	20.4104	7.5657
Non-Hodgkin lymphoma	Latvia	Prevalence	All ages	Number	2021	1082.88	1298.79	892.337
Non-Hodgkin lymphoma	Brazil	Prevalence	Age-standardized	Rate	2021	15.0171	16.5839	13.6768
Non-Hodgkin lymphoma	Dominican Republic	Prevalence	All ages	Number	2021	1008.52	1310.82	763.747
Non-Hodgkin lymphoma	Republic of Nauru	Prevalence	Age-standardized	Rate	2021	15.0053	20.7653	9.8252
Non-Hodgkin lymphoma	El Salvador	Prevalence	All ages	Number	2021	997.999	1259.31	742.234
Non-Hodgkin lymphoma	Zambia	Prevalence	Age-standardized	Rate	2021	14.9211	27.7247	9.15672
Non-Hodgkin lymphoma	Senegal	Prevalence	All ages	Number	2021	917.993	1263.35	658.886
Non-Hodgkin lymphoma	Sri Lanka	Prevalence	Age-standardized	Rate	2021	14.3696	19.6862	9.78365
Non-Hodgkin lymphoma	Benin	Prevalence	All ages	Number	2021	917.819	1231.8	614.868
Non-Hodgkin lymphoma	Pakistan	Prevalence	Age-standardized	Rate	2021	13.8354	17.667	10.4563
Non-Hodgkin lymphoma	Qatar	Prevalence	All ages	Number	2021	906.501	1200.76	653.632
Non-Hodgkin lymphoma	South Sudan	Prevalence	Age-standardized	Rate	2021	13.7698	18.9264	9.09586
Non-Hodgkin lymphoma	Jamaica	Prevalence	All ages	Number	2021	900.458	1218.47	674.582
Non-Hodgkin lymphoma	Mauritius	Prevalence	Age-standardized	Rate	2021	13.708	15.2905	12.1616
Non-Hodgkin lymphoma	Mali	Prevalence	All ages	Number	2021	890.555	1515.67	586.48
Non-Hodgkin lymphoma	South Africa	Prevalence	Age-standardized	Rate	2021	13.2824	15.4513	10.5399
Non-Hodgkin lymphoma	Paraguay	Prevalence	All ages	Number	2021	875.034	1165.71	652.26
Non-Hodgkin lymphoma	Kingdom of Eswatini	Prevalence	Age-standardized	Rate	2021	13.0303	19.0254	8.01426
Non-Hodgkin lymphoma	Mozambique	Prevalence	All ages	Number	2021	857.539	1198.49	598.054
Non-Hodgkin lymphoma	Albania	Prevalence	Age-standardized	Rate	2021	12.9918	17.2439	9.58293
Non-Hodgkin lymphoma	Malta	Prevalence	All ages	Number	2021	853.237	1005.85	725.803
Non-Hodgkin lymphoma	Paraguay	Prevalence	Age-standardized	Rate	2021	12.5592	16.6331	9.33239
Non-Hodgkin lymphoma	Luxembourg	Prevalence	All ages	Number	2021	845.901	979.782	729.613
Non-Hodgkin lymphoma	United Republic of Tanzania	Prevalence	Age-standardized	Rate	2021	12.5107	16.8376	9.25544
Non-Hodgkin lymphoma	Azerbaijan	Prevalence	All ages	Number	2021	842.288	1201.14	571.54
Non-Hodgkin lymphoma	Namibia	Prevalence	Age-standardized	Rate	2021	12.1337	17.741	8.5233
Non-Hodgkin lymphoma	Palestine	Prevalence	All ages	Number	2021	800.736	981.45	637.137
Non-Hodgkin lymphoma	Kazakhstan	Prevalence	Age-standardized	Rate	2021	12.1152	14.7108	9.94749
Non-Hodgkin lymphoma	Iceland	Prevalence	All ages	Number	2021	779.693	927.896	661.332
Non-Hodgkin lymphoma	Republic of Palau	Prevalence	Age-standardized	Rate	2021	12.0694	15.9204	9.21747
Non-Hodgkin lymphoma	Guinea	Prevalence	All ages	Number	2021	755.146	1352.76	494.765
Non-Hodgkin lymphoma	Rwanda	Prevalence	Age-standardized	Rate	2021	12.0145	16.5501	8.83885
Non-Hodgkin lymphoma	Georgia	Prevalence	All ages	Number	2021	753.076	926.273	607.351
Non-Hodgkin lymphoma	Suriname	Prevalence	Age-standardized	Rate	2021	12.0106	15.2413	9.14863
Non-Hodgkin lymphoma	Guatemala	Prevalence	All ages	Number	2021	695.675	818.589	585.139
Non-Hodgkin lymphoma	Comoros	Prevalence	Age-standardized	Rate	2021	11.8648	16.2887	8.45256
Non-Hodgkin lymphoma	Eritrea	Prevalence	All ages	Number	2021	676.787	1010.48	459.121
Non-Hodgkin lymphoma	Eritrea	Prevalence	Age-standardized	Rate	2021	11.4504	16.5658	7.95836
Non-Hodgkin lymphoma	Papua New Guinea	Prevalence	All ages	Number	2021	662.874	968.914	439.481
Non-Hodgkin lymphoma	Haiti	Prevalence	Age-standardized	Rate	2021	11.3179	16.77	7.21502
Non-Hodgkin lymphoma	Nicaragua	Prevalence	All ages	Number	2021	625.972	774.178	499.037
Non-Hodgkin lymphoma	Djibouti	Prevalence	Age-standardized	Rate	2021	10.8352	16.0747	7.24687
Non-Hodgkin lymphoma	The former Yugoslav Republic of Macedonia	Prevalence	All ages	Number	2021	571.143	727.385	419.848
Non-Hodgkin lymphoma	Morocco	Prevalence	Age-standardized	Rate	2021	10.4151	14.816	7.50456
Non-Hodgkin lymphoma	Sierra Leone	Prevalence	All ages	Number	2021	563.026	768.863	391.734
Non-Hodgkin lymphoma	Ethiopia	Prevalence	Age-standardized	Rate	2021	10.1407	12.8736	7.44941
Non-Hodgkin lymphoma	Armenia	Prevalence	All ages	Number	2021	543.457	648.39	435.618
Non-Hodgkin lymphoma	Lesotho	Prevalence	Age-standardized	Rate	2021	9.98889	13.2842	6.78172
Non-Hodgkin lymphoma	Kyrgyzstan	Prevalence	All ages	Number	2021	512.989	659.301	377.962
Non-Hodgkin lymphoma	Fiji	Prevalence	Age-standardized	Rate	2021	9.97499	13.5853	6.80846
Non-Hodgkin lymphoma	Togo	Prevalence	All ages	Number	2021	508.788	693.642	335.864
Non-Hodgkin lymphoma	Nicaragua	Prevalence	Age-standardized	Rate	2021	9.95898	12.3125	7.84851
Non-Hodgkin lymphoma	Bahrain	Prevalence	All ages	Number	2021	484.623	613.76	373.272
Non-Hodgkin lymphoma	Tajikistan	Prevalence	Age-standardized	Rate	2021	9.86843	13.014	7.00054
Non-Hodgkin lymphoma	Albania	Prevalence	All ages	Number	2021	419.216	560.958	307.611
Non-Hodgkin lymphoma	Gabon	Prevalence	Age-standardized	Rate	2021	9.82683	14.0429	6.86078
Non-Hodgkin lymphoma	Liberia	Prevalence	All ages	Number	2021	406.221	551.712	268.734
Non-Hodgkin lymphoma	Republic of Côte d'Ivoire	Prevalence	Age-standardized	Rate	2021	9.76934	13.4599	7.03319
Non-Hodgkin lymphoma	Lao People's Democratic Republic	Prevalence	All ages	Number	2021	378.142	576.451	261.969
Non-Hodgkin lymphoma	Somalia	Prevalence	Age-standardized	Rate	2021	9.69429	13.6108	6.40422
Non-Hodgkin lymphoma	Congo	Prevalence	All ages	Number	2021	354.614	506.233	260.151
Non-Hodgkin lymphoma	Federated States of Micronesia	Prevalence	Age-standardized	Rate	2021	9.63408	13.2816	6.72658
Non-Hodgkin lymphoma	Trinidad and Tobago	Prevalence	All ages	Number	2021	328.25	416.761	240.381
Non-Hodgkin lymphoma	Equatorial Guinea	Prevalence	Age-standardized	Rate	2021	9.5931	14.5189	5.84327
Non-Hodgkin lymphoma	Honduras	Prevalence	All ages	Number	2021	308.01	479.217	196.777
Non-Hodgkin lymphoma	Tuvalu	Prevalence	Age-standardized	Rate	2021	9.5863	12.713	7.03615
Non-Hodgkin lymphoma	Central African Republic	Prevalence	All ages	Number	2021	301.83	430.786	198.155
Non-Hodgkin lymphoma	Maldives	Prevalence	Age-standardized	Rate	2021	9.39588	11.4881	7.41501
Non-Hodgkin lymphoma	Mauritania	Prevalence	All ages	Number	2021	289.195	385.265	203.179
Non-Hodgkin lymphoma	Uzbekistan	Prevalence	Age-standardized	Rate	2021	9.29364	11.5634	7.39128
Non-Hodgkin lymphoma	Montenegro	Prevalence	All ages	Number	2021	286.335	372.278	221.997
Non-Hodgkin lymphoma	Burundi	Prevalence	Age-standardized	Rate	2021	9.28261	13.764	6.26879
Non-Hodgkin lymphoma	Namibia	Prevalence	All ages	Number	2021	282.924	412.2	194.698
Non-Hodgkin lymphoma	Dominican Republic	Prevalence	Age-standardized	Rate	2021	9.04707	11.6896	6.81474
Non-Hodgkin lymphoma	Turkmenistan	Prevalence	All ages	Number	2021	255.793	333.639	192.336
Non-Hodgkin lymphoma	Madagascar	Prevalence	Age-standardized	Rate	2021	8.66962	11.5402	6.21535
Non-Hodgkin lymphoma	Mongolia	Prevalence	All ages	Number	2021	210.133	277.596	157.187
Non-Hodgkin lymphoma	Cameroon	Prevalence	Age-standardized	Rate	2021	8.64019	11.399	6.11474
Non-Hodgkin lymphoma	Mauritius	Prevalence	All ages	Number	2021	209.199	233.23	184.55
Non-Hodgkin lymphoma	Nigeria	Prevalence	Age-standardized	Rate	2021	8.53595	11.8113	5.29312
Non-Hodgkin lymphoma	Andorra	Prevalence	All ages	Number	2021	196.771	273.555	126.704
Non-Hodgkin lymphoma	Republic of the Gambia	Prevalence	Age-standardized	Rate	2021	8.43629	11.316	5.98451
Non-Hodgkin lymphoma	Republic of the Gambia	Prevalence	All ages	Number	2021	194.925	279.275	135.535
Non-Hodgkin lymphoma	Marshall Islands	Prevalence	Age-standardized	Rate	2021	8.28084	11.793	5.6423
Non-Hodgkin lymphoma	Botswana	Prevalence	All ages	Number	2021	194.809	265.459	138.707
Non-Hodgkin lymphoma	Sudan	Prevalence	Age-standardized	Rate	2021	8.25836	12.6079	5.59629
Non-Hodgkin lymphoma	Barbados	Prevalence	All ages	Number	2021	174.86	228.489	132.409
Non-Hodgkin lymphoma	Democratic People's Republic of Korea	Prevalence	Age-standardized	Rate	2021	8.20597	12.4467	5.93356
Non-Hodgkin lymphoma	Lesotho	Prevalence	All ages	Number	2021	168.352	225.806	113.451
Non-Hodgkin lymphoma	Botswana	Prevalence	Age-standardized	Rate	2021	8.18957	11.0207	5.95787
Non-Hodgkin lymphoma	Gabon	Prevalence	All ages	Number	2021	160.333	230.108	109.806
Non-Hodgkin lymphoma	Belize	Prevalence	Age-standardized	Rate	2021	8.07485	9.36989	6.87154
Non-Hodgkin lymphoma	Kingdom of Eswatini	Prevalence	All ages	Number	2021	138.079	203.897	83.5024
Non-Hodgkin lymphoma	Azerbaijan	Prevalence	Age-standardized	Rate	2021	7.94943	11.3063	5.38425
Non-Hodgkin lymphoma	Guinea-Bissau	Prevalence	All ages	Number	2021	134.727	178.154	95.0722
Non-Hodgkin lymphoma	Guyana	Prevalence	Age-standardized	Rate	2021	7.69476	9.88795	5.77686
Non-Hodgkin lymphoma	Equatorial Guinea	Prevalence	All ages	Number	2021	125.303	197.41	73.9696
Non-Hodgkin lymphoma	Sao Tome and Principe	Prevalence	Age-standardized	Rate	2021	7.61731	11.1828	5.04496
Non-Hodgkin lymphoma	Djibouti	Prevalence	All ages	Number	2021	123.628	184.906	79.4921
Non-Hodgkin lymphoma	Liberia	Prevalence	Age-standardized	Rate	2021	7.52271	10.078	5.05235
Non-Hodgkin lymphoma	Brunei Darussalam	Prevalence	All ages	Number	2021	117.633	139.091	97.5045
Non-Hodgkin lymphoma	Congo	Prevalence	Age-standardized	Rate	2021	7.50952	10.6938	5.6439
Non-Hodgkin lymphoma	Commonwealth of the Bahamas	Prevalence	All ages	Number	2021	99.9576	127.215	75.8951
Non-Hodgkin lymphoma	Cambodia	Prevalence	Age-standardized	Rate	2021	7.46437	11.114	5.37401
Non-Hodgkin lymphoma	Principality of Monaco	Prevalence	All ages	Number	2021	92.1144	125.35	63.2963
Non-Hodgkin lymphoma	Kyrgyzstan	Prevalence	Age-standardized	Rate	2021	7.44253	9.47812	5.50923
Non-Hodgkin lymphoma	Fiji	Prevalence	All ages	Number	2021	91.5827	125.54	62.1898
Non-Hodgkin lymphoma	Egypt	Prevalence	Age-standardized	Rate	2021	7.40948	14.1827	5.23206
Non-Hodgkin lymphoma	Bermuda	Prevalence	All ages	Number	2021	89.9596	114.301	71.4878
Non-Hodgkin lymphoma	Ghana	Prevalence	Age-standardized	Rate	2021	7.20924	9.33605	5.27587
Non-Hodgkin lymphoma	Republic of Cabo Verde	Prevalence	All ages	Number	2021	85.4188	116.89	42.1412
Non-Hodgkin lymphoma	Guinea-Bissau	Prevalence	Age-standardized	Rate	2021	7.13435	9.24269	5.26664
Non-Hodgkin lymphoma	Comoros	Prevalence	All ages	Number	2021	83.6227	115.605	59.0958
Non-Hodgkin lymphoma	Bhutan	Prevalence	Age-standardized	Rate	2021	7.10047	12.4569	4.51166
Non-Hodgkin lymphoma	Republic of San Marino	Prevalence	All ages	Number	2021	77.2447	113.007	50.2557
Non-Hodgkin lymphoma	Bangladesh	Prevalence	Age-standardized	Rate	2021	6.93402	10.48	4.96623
Non-Hodgkin lymphoma	Suriname	Prevalence	All ages	Number	2021	69.6397	88.2343	52.7717
Non-Hodgkin lymphoma	Philippines	Prevalence	Age-standardized	Rate	2021	6.91796	8.57384	5.72516
Non-Hodgkin lymphoma	Guyana	Prevalence	All ages	Number	2021	57.893	74.3455	43.3624
Non-Hodgkin lymphoma	Solomon Islands	Prevalence	Age-standardized	Rate	2021	6.78556	9.30606	4.79834
Non-Hodgkin lymphoma	Saint Lucia	Prevalence	All ages	Number	2021	56.3005	70.4355	44.8887
Non-Hodgkin lymphoma	Mauritania	Prevalence	Age-standardized	Rate	2021	6.71825	8.81753	4.79031
Non-Hodgkin lymphoma	Bhutan	Prevalence	All ages	Number	2021	51.7095	90.2088	32.7706
Non-Hodgkin lymphoma	Kenya	Prevalence	Age-standardized	Rate	2021	6.59996	8.12792	5.30218
Non-Hodgkin lymphoma	Timor-Leste	Prevalence	All ages	Number	2021	51.259	72.1391	38.8345
Non-Hodgkin lymphoma	Burkina Faso	Prevalence	Age-standardized	Rate	2021	6.49925	8.25309	4.75365
Non-Hodgkin lymphoma	Guam	Prevalence	All ages	Number	2021	50.9447	63.7972	41.9905
Non-Hodgkin lymphoma	Central African Republic	Prevalence	Age-standardized	Rate	2021	6.4757	9.20636	4.46251
Non-Hodgkin lymphoma	Maldives	Prevalence	All ages	Number	2021	49.0664	60.7216	37.7
Non-Hodgkin lymphoma	Afghanistan	Prevalence	Age-standardized	Rate	2021	6.41271	10.8251	4.20304
Non-Hodgkin lymphoma	Grenada	Prevalence	All ages	Number	2021	47.1982	55.757	38.8023
Non-Hodgkin lymphoma	Togo	Prevalence	Age-standardized	Rate	2021	6.34679	8.56655	4.2895
Non-Hodgkin lymphoma	Solomon Islands	Prevalence	All ages	Number	2021	46.3803	64.7306	32.2989
Non-Hodgkin lymphoma	Benin	Prevalence	Age-standardized	Rate	2021	6.25262	8.07263	4.33502
Non-Hodgkin lymphoma	Samoa	Prevalence	All ages	Number	2021	41.0894	61.15	29.2312
Non-Hodgkin lymphoma	Sierra Leone	Prevalence	Age-standardized	Rate	2021	6.22927	8.3434	4.40981
Non-Hodgkin lymphoma	Belize	Prevalence	All ages	Number	2021	34.2999	39.7438	29.1906
Non-Hodgkin lymphoma	Myanmar	Prevalence	Age-standardized	Rate	2021	6.21695	8.96508	4.49424
Non-Hodgkin lymphoma	Tonga	Prevalence	All ages	Number	2021	33.7942	51.8988	23.0969
Non-Hodgkin lymphoma	Mongolia	Prevalence	Age-standardized	Rate	2021	6.16221	8.11074	4.60872
Non-Hodgkin lymphoma	Saint Vincent and the Grenadines	Prevalence	All ages	Number	2021	33.0772	39.189	27.5606
Non-Hodgkin lymphoma	India	Prevalence	Age-standardized	Rate	2021	6.14006	7.14673	5.21696
Non-Hodgkin lymphoma	United States Virgin Islands	Prevalence	All ages	Number	2021	28.4362	38.33	20.8418
Non-Hodgkin lymphoma	Senegal	Prevalence	Age-standardized	Rate	2021	6.03016	7.96292	4.39369
Non-Hodgkin lymphoma	Antigua and Barbuda	Prevalence	All ages	Number	2021	21.7414	24.6508	18.9764
Non-Hodgkin lymphoma	Vanuatu	Prevalence	Age-standardized	Rate	2021	5.96791	7.81752	4.49083
Non-Hodgkin lymphoma	Seychelles	Prevalence	All ages	Number	2021	20.6069	24.9139	16.2312
Non-Hodgkin lymphoma	Indonesia	Prevalence	Age-standardized	Rate	2021	5.82059	8.31937	4.39709
Non-Hodgkin lymphoma	Vanuatu	Prevalence	All ages	Number	2021	18.414	24.4177	13.6756
Non-Hodgkin lymphoma	Nepal	Prevalence	Age-standardized	Rate	2021	5.81369	9.38753	4.19028
Non-Hodgkin lymphoma	Dominica	Prevalence	All ages	Number	2021	17.1976	22.9644	13.2526
Non-Hodgkin lymphoma	Papua New Guinea	Prevalence	Age-standardized	Rate	2021	5.79093	8.29192	3.86415
Non-Hodgkin lymphoma	Sao Tome and Principe	Prevalence	All ages	Number	2021	15.6953	23.8619	10.0197
Non-Hodgkin lymphoma	Angola	Prevalence	Age-standardized	Rate	2021	5.68138	8.09262	3.71829
Non-Hodgkin lymphoma	Greenland	Prevalence	All ages	Number	2021	14.6067	19.0165	11.7516
Non-Hodgkin lymphoma	Chad	Prevalence	Age-standardized	Rate	2021	5.58213	7.71884	3.72476
Non-Hodgkin lymphoma	Saint Kitts and Nevis	Prevalence	All ages	Number	2021	11.3817	14.4544	8.99195
Non-Hodgkin lymphoma	Lao People's Democratic Republic	Prevalence	Age-standardized	Rate	2021	5.40702	8.26106	3.80306
Non-Hodgkin lymphoma	Federated States of Micronesia	Prevalence	All ages	Number	2021	9.95575	13.8018	6.82959
Non-Hodgkin lymphoma	Guinea	Prevalence	Age-standardized	Rate	2021	5.31249	8.08467	3.63351
Non-Hodgkin lymphoma	Northern Mariana Islands	Prevalence	All ages	Number	2021	8.77606	10.843	6.88578
Non-Hodgkin lymphoma	Democratic Republic of the Congo	Prevalence	Age-standardized	Rate	2021	4.97438	6.97084	3.49923
Non-Hodgkin lymphoma	American Samoa	Prevalence	All ages	Number	2021	7.90744	10.7818	5.62877
Non-Hodgkin lymphoma	Turkmenistan	Prevalence	Age-standardized	Rate	2021	4.83736	6.31734	3.63893
Non-Hodgkin lymphoma	Marshall Islands	Prevalence	All ages	Number	2021	4.71048	6.77326	3.12254
Non-Hodgkin lymphoma	Yemen	Prevalence	Age-standardized	Rate	2021	4.68472	7.06117	3.15183
Non-Hodgkin lymphoma	Cook Islands	Prevalence	All ages	Number	2021	3.74434	5.0502	2.63711
Non-Hodgkin lymphoma	Guatemala	Prevalence	Age-standardized	Rate	2021	4.66628	5.49869	3.93664
Non-Hodgkin lymphoma	Kiribati	Prevalence	All ages	Number	2021	2.26737	3.23049	1.18137
Non-Hodgkin lymphoma	Mozambique	Prevalence	Age-standardized	Rate	2021	4.57139	5.96947	3.09604
Non-Hodgkin lymphoma	Republic of Palau	Prevalence	All ages	Number	2021	2.02789	2.70086	1.53774
Non-Hodgkin lymphoma	Niger	Prevalence	Age-standardized	Rate	2021	4.20078	6.07572	2.583
Non-Hodgkin lymphoma	Republic of Nauru	Prevalence	All ages	Number	2021	1.74636	2.40362	1.12962
Non-Hodgkin lymphoma	Timor-Leste	Prevalence	Age-standardized	Rate	2021	3.863	5.42013	2.96574
Non-Hodgkin lymphoma	Tuvalu	Prevalence	All ages	Number	2021	1.19901	1.60112	0.88075
Non-Hodgkin lymphoma	Honduras	Prevalence	Age-standardized	Rate	2021	3.55978	5.43572	2.35533
Non-Hodgkin lymphoma	Republic of Niue	Prevalence	All ages	Number	2021	0.776939	1.10438	0.550572
Non-Hodgkin lymphoma	Mali	Prevalence	Age-standardized	Rate	2021	3.53037	5.16504	2.54437
Non-Hodgkin lymphoma	Tokelau	Prevalence	All ages	Number	2021	0.603935	0.89744	0.390303
Non-Hodgkin lymphoma	Kiribati	Prevalence	Age-standardized	Rate	2021	1.83585	2.56156	0.975755
Non-Hodgkin lymphoma	China	Incidence	All ages	Number	2021	110924	135200	86933.9
Non-Hodgkin lymphoma	Peru	Incidence	Age-standardized	Rate	2021	24.0029	31.1032	17.6091
Non-Hodgkin lymphoma	United States of America	Incidence	All ages	Number	2021	86979.9	91858	79053.4
Non-Hodgkin lymphoma	Slovenia	Incidence	Age-standardized	Rate	2021	23.8182	28.9931	19.4339
Non-Hodgkin lymphoma	India	Incidence	All ages	Number	2021	38656.2	44383.9	34014.5
Non-Hodgkin lymphoma	Iceland	Incidence	Age-standardized	Rate	2021	23.8067	28.4295	20.3276
Non-Hodgkin lymphoma	Japan	Incidence	All ages	Number	2021	34577.7	39491.1	29092.6
Non-Hodgkin lymphoma	Andorra	Incidence	Age-standardized	Rate	2021	22.8532	30.644	15.2761
Non-Hodgkin lymphoma	Germany	Incidence	All ages	Number	2021	22645.1	26160.1	19358.4
Non-Hodgkin lymphoma	Estonia	Incidence	Age-standardized	Rate	2021	21.6997	25.766	18.1554
Non-Hodgkin lymphoma	Russian Federation	Incidence	All ages	Number	2021	19061.3	20625.7	17519.1
Non-Hodgkin lymphoma	Principality of Monaco	Incidence	Age-standardized	Rate	2021	21.0137	28.2235	14.6612
Non-Hodgkin lymphoma	Italy	Incidence	All ages	Number	2021	18771.1	21491.7	16056.2
Non-Hodgkin lymphoma	Republic of San Marino	Incidence	Age-standardized	Rate	2021	21.0034	30.4041	13.8267
Non-Hodgkin lymphoma	France	Incidence	All ages	Number	2021	17788.2	20917	15068.2
Non-Hodgkin lymphoma	Malta	Incidence	Age-standardized	Rate	2021	20.3564	24.0366	17.1951
Non-Hodgkin lymphoma	United Kingdom of Great Britain and Northern Ireland	Incidence	All ages	Number	2021	17002.5	18054.5	15828.5
Non-Hodgkin lymphoma	New Zealand	Incidence	Age-standardized	Rate	2021	20.3432	22.7765	17.7137
Non-Hodgkin lymphoma	Brazil	Incidence	All ages	Number	2021	12921.7	13614.9	12151.6
Non-Hodgkin lymphoma	Netherlands	Incidence	Age-standardized	Rate	2021	17.8927	20.5867	15.234
Non-Hodgkin lymphoma	Pakistan	Incidence	All ages	Number	2021	10918.6	13959.3	8369.71
Non-Hodgkin lymphoma	Israel	Incidence	Age-standardized	Rate	2021	17.44	19.673	15.0932
Non-Hodgkin lymphoma	Canada	Incidence	All ages	Number	2021	10879.1	12554.1	9263.81
Non-Hodgkin lymphoma	Canada	Incidence	Age-standardized	Rate	2021	17.1634	19.6446	14.7025
Non-Hodgkin lymphoma	Spain	Incidence	All ages	Number	2021	9425.06	11052.6	8077.83
Non-Hodgkin lymphoma	Italy	Incidence	Age-standardized	Rate	2021	16.8538	18.9102	14.6943
Non-Hodgkin lymphoma	Peru	Incidence	All ages	Number	2021	8250	10722.3	6094.43
Non-Hodgkin lymphoma	Cyprus	Incidence	Age-standardized	Rate	2021	16.828	20.1819	13.3147
Non-Hodgkin lymphoma	Mexico	Incidence	All ages	Number	2021	7385.04	8243.53	6514.5
Non-Hodgkin lymphoma	Grenada	Incidence	Age-standardized	Rate	2021	16.4859	18.9174	14.0822
Non-Hodgkin lymphoma	Indonesia	Incidence	All ages	Number	2021	7340.66	10538	5455.57
Non-Hodgkin lymphoma	Ecuador	Incidence	Age-standardized	Rate	2021	16.2635	21.0914	12.1731
Non-Hodgkin lymphoma	Turkey	Incidence	All ages	Number	2021	6998.51	8942.57	5501.67
Non-Hodgkin lymphoma	Ireland	Incidence	Age-standardized	Rate	2021	15.9517	18.3522	13.4871
Non-Hodgkin lymphoma	Australia	Incidence	All ages	Number	2021	6641.83	7557.13	5731.13
Non-Hodgkin lymphoma	Australia	Incidence	Age-standardized	Rate	2021	15.905	18.2006	13.7996
Non-Hodgkin lymphoma	Republic of Korea	Incidence	All ages	Number	2021	6167.42	7432.61	4153.5
Non-Hodgkin lymphoma	Portugal	Incidence	Age-standardized	Rate	2021	15.8346	18.0854	13.8414
Non-Hodgkin lymphoma	Netherlands	Incidence	All ages	Number	2021	5749.22	6738.7	4800.54
Non-Hodgkin lymphoma	United States of America	Incidence	Age-standardized	Rate	2021	15.8235	16.6434	14.5266
Non-Hodgkin lymphoma	Socialist Republic of Viet Nam	Incidence	All ages	Number	2021	5122.61	7224.03	3858.38
Non-Hodgkin lymphoma	France	Incidence	Age-standardized	Rate	2021	15.2377	17.5884	13.215
Non-Hodgkin lymphoma	Nigeria	Incidence	All ages	Number	2021	4885.81	6573.56	3106.05
Non-Hodgkin lymphoma	United Kingdom of Great Britain and Northern Ireland	Incidence	Age-standardized	Rate	2021	15.0257	15.8594	14.1846
Non-Hodgkin lymphoma	Thailand	Incidence	All ages	Number	2021	4818.02	6715.43	3659.94
Non-Hodgkin lymphoma	Malawi	Incidence	Age-standardized	Rate	2021	14.7188	20.5437	10.0938
Non-Hodgkin lymphoma	Poland	Incidence	All ages	Number	2021	4426.51	4951.83	3941.37
Non-Hodgkin lymphoma	Finland	Incidence	Age-standardized	Rate	2021	14.6902	16.7199	12.889
Non-Hodgkin lymphoma	Colombia	Incidence	All ages	Number	2021	4181.61	5084.66	3485.25
Non-Hodgkin lymphoma	Bermuda	Incidence	Age-standardized	Rate	2021	14.5072	18.005	11.8355
Non-Hodgkin lymphoma	Bangladesh	Incidence	All ages	Number	2021	3952.84	5733.48	2886.24
Non-Hodgkin lymphoma	Lebanon	Incidence	Age-standardized	Rate	2021	14.095	18.4493	10.5399
Non-Hodgkin lymphoma	Argentina	Incidence	All ages	Number	2021	3505.49	3868.17	3150.35
Non-Hodgkin lymphoma	Belgium	Incidence	Age-standardized	Rate	2021	13.9294	15.9406	12.3205
Non-Hodgkin lymphoma	Islamic Republic of Iran	Incidence	All ages	Number	2021	3451.81	4000.55	2666.83
Non-Hodgkin lymphoma	Plurinational State of Bolivia	Incidence	Age-standardized	Rate	2021	13.8816	18.9594	9.98571
Non-Hodgkin lymphoma	Ethiopia	Incidence	All ages	Number	2021	3179.31	4132.33	2306.82
Non-Hodgkin lymphoma	Denmark	Incidence	Age-standardized	Rate	2021	13.6932	15.767	11.9942
Non-Hodgkin lymphoma	South Africa	Incidence	All ages	Number	2021	2922.13	3283	2298.66
Non-Hodgkin lymphoma	Luxembourg	Incidence	Age-standardized	Rate	2021	13.5171	15.614	11.6575
Non-Hodgkin lymphoma	Portugal	Incidence	All ages	Number	2021	2920.81	3327.68	2513.52
Non-Hodgkin lymphoma	Germany	Incidence	Age-standardized	Rate	2021	12.9738	14.6696	11.1785
Non-Hodgkin lymphoma	Philippines	Incidence	All ages	Number	2021	2896.6	3610.75	2427.43
Non-Hodgkin lymphoma	Switzerland	Incidence	Age-standardized	Rate	2021	12.8841	14.5871	11.2689
Non-Hodgkin lymphoma	Ukraine	Incidence	All ages	Number	2021	2797.89	3654.16	2090.67
Non-Hodgkin lymphoma	Puerto Rico	Incidence	Age-standardized	Rate	2021	12.793	15.3941	10.5477
Non-Hodgkin lymphoma	Ecuador	Incidence	All ages	Number	2021	2743.6	3556.12	2051.08
Non-Hodgkin lymphoma	Norway	Incidence	Age-standardized	Rate	2021	12.7518	14.3974	11.4167
Non-Hodgkin lymphoma	Belgium	Incidence	All ages	Number	2021	2685.72	3111.04	2336
Non-Hodgkin lymphoma	Costa Rica	Incidence	Age-standardized	Rate	2021	12.3108	14.0826	10.5577
Non-Hodgkin lymphoma	Taiwan (Province of China)	Incidence	All ages	Number	2021	2651.41	3005.44	2330.02
Non-Hodgkin lymphoma	Austria	Incidence	Age-standardized	Rate	2021	12.0099	13.4622	10.5593
Non-Hodgkin lymphoma	Saudi Arabia	Incidence	All ages	Number	2021	2607.75	3412.5	1928.94
Non-Hodgkin lymphoma	Barbados	Incidence	Age-standardized	Rate	2021	11.8401	15.2473	9.15857
Non-Hodgkin lymphoma	Uganda	Incidence	All ages	Number	2021	2383.37	3236.88	1723.87
Non-Hodgkin lymphoma	Libya	Incidence	Age-standardized	Rate	2021	11.7725	15.3577	8.7058
Non-Hodgkin lymphoma	United Republic of Tanzania	Incidence	All ages	Number	2021	2128.1	2835.55	1579.82
Non-Hodgkin lymphoma	Spain	Incidence	Age-standardized	Rate	2021	11.5383	13.3472	9.97031
Non-Hodgkin lymphoma	Czech Republic	Incidence	All ages	Number	2021	2101.47	2547.62	1716.17
Non-Hodgkin lymphoma	Czech Republic	Incidence	Age-standardized	Rate	2021	11.414	13.8496	9.40991
Non-Hodgkin lymphoma	Egypt	Incidence	All ages	Number	2021	2098.51	4023.18	1489.66
Non-Hodgkin lymphoma	Uruguay	Incidence	Age-standardized	Rate	2021	11.2372	12.4121	10.1025
Non-Hodgkin lymphoma	Israel	Incidence	All ages	Number	2021	2011.48	2290.9	1717.57
Non-Hodgkin lymphoma	Zimbabwe	Incidence	Age-standardized	Rate	2021	10.7461	13.8321	7.27934
Non-Hodgkin lymphoma	Bolivarian Republic of Venezuela	Incidence	All ages	Number	2021	1955.11	2533.42	1487.02
Non-Hodgkin lymphoma	Saint Vincent and the Grenadines	Incidence	Age-standardized	Rate	2021	10.4751	12.1493	9.13555
Non-Hodgkin lymphoma	Switzerland	Incidence	All ages	Number	2021	1888.39	2187.25	1630.12
Non-Hodgkin lymphoma	Japan	Incidence	Age-standardized	Rate	2021	10.3808	11.7613	9.08066
Non-Hodgkin lymphoma	Sweden	Incidence	All ages	Number	2021	1885.46	2136.21	1615.97
Non-Hodgkin lymphoma	Croatia	Incidence	Age-standardized	Rate	2021	10.3335	12.1247	8.70431
Non-Hodgkin lymphoma	Algeria	Incidence	All ages	Number	2021	1859.65	2375.75	1471.6
Non-Hodgkin lymphoma	Dominica	Incidence	Age-standardized	Rate	2021	10.2977	13.6491	8.16763
Non-Hodgkin lymphoma	Iraq	Incidence	All ages	Number	2021	1828.6	2429.21	1334.63
Non-Hodgkin lymphoma	Uganda	Incidence	Age-standardized	Rate	2021	10.2607	13.7149	7.66996
Non-Hodgkin lymphoma	Austria	Incidence	All ages	Number	2021	1810.77	2044.96	1572.42
Non-Hodgkin lymphoma	Sweden	Incidence	Age-standardized	Rate	2021	9.66302	10.8332	8.43254
Non-Hodgkin lymphoma	Greece	Incidence	All ages	Number	2021	1796.2	2036.37	1578
Non-Hodgkin lymphoma	Slovakia	Incidence	Age-standardized	Rate	2021	9.49818	11.563	7.15179
Non-Hodgkin lymphoma	Morocco	Incidence	All ages	Number	2021	1759.04	2254.68	1312.97
Non-Hodgkin lymphoma	Greece	Incidence	Age-standardized	Rate	2021	9.35756	10.5705	8.34501
Non-Hodgkin lymphoma	Romania	Incidence	All ages	Number	2021	1681.46	1969.55	1428.06
Non-Hodgkin lymphoma	Belarus	Incidence	Age-standardized	Rate	2021	9.30895	11.4928	7.63958
Non-Hodgkin lymphoma	Malawi	Incidence	All ages	Number	2021	1637.03	2274.96	1089.32
Non-Hodgkin lymphoma	Jamaica	Incidence	Age-standardized	Rate	2021	9.28399	12.191	7.17507
Non-Hodgkin lymphoma	Chile	Incidence	All ages	Number	2021	1593.1	1803.4	1406.56
Non-Hodgkin lymphoma	Hungary	Incidence	Age-standardized	Rate	2021	9.01408	10.6097	7.57845
Non-Hodgkin lymphoma	New Zealand	Incidence	All ages	Number	2021	1572.1	1775.44	1349.13
Non-Hodgkin lymphoma	Republic of Niue	Incidence	Age-standardized	Rate	2021	8.96581	12.0042	6.83962
Non-Hodgkin lymphoma	Myanmar	Incidence	All ages	Number	2021	1540.28	2223.74	1097.92
Non-Hodgkin lymphoma	Cuba	Incidence	Age-standardized	Rate	2021	8.96397	10.4004	7.61588
Non-Hodgkin lymphoma	Cuba	Incidence	All ages	Number	2021	1515.31	1774.83	1284.23
Non-Hodgkin lymphoma	Saint Lucia	Incidence	Age-standardized	Rate	2021	8.94203	10.8216	7.27859
Non-Hodgkin lymphoma	Denmark	Incidence	All ages	Number	2021	1480.58	1735.73	1264.64
Non-Hodgkin lymphoma	Saudi Arabia	Incidence	Age-standardized	Rate	2021	8.89168	11.0752	6.50377
Non-Hodgkin lymphoma	Finland	Incidence	All ages	Number	2021	1478.99	1693.86	1273.43
Non-Hodgkin lymphoma	Russian Federation	Incidence	Age-standardized	Rate	2021	8.81987	9.49839	8.13446
Non-Hodgkin lymphoma	Hungary	Incidence	All ages	Number	2021	1455.24	1725.6	1213.78
Non-Hodgkin lymphoma	Tonga	Incidence	Age-standardized	Rate	2021	8.74174	12.0759	6.48928
Non-Hodgkin lymphoma	Malaysia	Incidence	All ages	Number	2021	1451.88	1971.55	1181.27
Non-Hodgkin lymphoma	Jordan	Incidence	Age-standardized	Rate	2021	8.64381	10.7939	6.76319
Non-Hodgkin lymphoma	Democratic Republic of the Congo	Incidence	All ages	Number	2021	1434.9	2001.36	1002.86
Non-Hodgkin lymphoma	Brunei Darussalam	Incidence	Age-standardized	Rate	2021	8.54214	9.96951	6.96178
Non-Hodgkin lymphoma	Plurinational State of Bolivia	Incidence	All ages	Number	2021	1338.72	1829.74	955.619
Non-Hodgkin lymphoma	Lithuania	Incidence	Age-standardized	Rate	2021	8.48768	9.95723	7.22082
Non-Hodgkin lymphoma	Belarus	Incidence	All ages	Number	2021	1274.18	1598.39	1025.98
Non-Hodgkin lymphoma	Tunisia	Incidence	Age-standardized	Rate	2021	8.19156	11.2052	5.85356
Non-Hodgkin lymphoma	Ireland	Incidence	All ages	Number	2021	1124.24	1301.12	954.034
Non-Hodgkin lymphoma	Kuwait	Incidence	Age-standardized	Rate	2021	7.99525	9.55568	6.49151
Non-Hodgkin lymphoma	Norway	Incidence	All ages	Number	2021	1111.23	1251.09	982.576
Non-Hodgkin lymphoma	Zambia	Incidence	Age-standardized	Rate	2021	7.96703	13.7595	5.16754
Non-Hodgkin lymphoma	Kenya	Incidence	All ages	Number	2021	1085.81	1334.64	866.824
Non-Hodgkin lymphoma	Singapore	Incidence	Age-standardized	Rate	2021	7.86316	8.99111	6.86409
Non-Hodgkin lymphoma	Tunisia	Incidence	All ages	Number	2021	1065.5	1467.35	754.446
Non-Hodgkin lymphoma	Oman	Incidence	Age-standardized	Rate	2021	7.78659	10.0428	6.07204
Non-Hodgkin lymphoma	Democratic People's Republic of Korea	Incidence	All ages	Number	2021	1011.9	1476.92	732.319
Non-Hodgkin lymphoma	Latvia	Incidence	Age-standardized	Rate	2021	7.77027	9.14849	6.43349
Non-Hodgkin lymphoma	Zimbabwe	Incidence	All ages	Number	2021	1003.97	1338.33	660.161
Non-Hodgkin lymphoma	Colombia	Incidence	Age-standardized	Rate	2021	7.74206	9.42294	6.46001
Non-Hodgkin lymphoma	Sudan	Incidence	All ages	Number	2021	929.109	1412.88	635.915
Non-Hodgkin lymphoma	Tokelau	Incidence	Age-standardized	Rate	2021	7.65448	10.9057	5.47701
Non-Hodgkin lymphoma	Sri Lanka	Incidence	All ages	Number	2021	880.49	1227.17	585.801
Non-Hodgkin lymphoma	Turkey	Incidence	Age-standardized	Rate	2021	7.58259	9.71996	5.99253
Non-Hodgkin lymphoma	Slovenia	Incidence	All ages	Number	2021	877.407	1067.18	708.13
Non-Hodgkin lymphoma	Bulgaria	Incidence	Age-standardized	Rate	2021	7.55171	9.02498	6.38931
Non-Hodgkin lymphoma	Bulgaria	Incidence	All ages	Number	2021	870.377	1035.21	731.989
Non-Hodgkin lymphoma	Kingdom of Eswatini	Incidence	Age-standardized	Rate	2021	7.46601	10.828	4.74626
Non-Hodgkin lymphoma	Lebanon	Incidence	All ages	Number	2021	843.465	1094.46	634.024
Non-Hodgkin lymphoma	Panama	Incidence	Age-standardized	Rate	2021	7.45641	9.07395	5.9348
Non-Hodgkin lymphoma	Zambia	Incidence	All ages	Number	2021	841.219	1552.14	512.368
Non-Hodgkin lymphoma	Commonwealth of the Bahamas	Incidence	Age-standardized	Rate	2021	7.39658	9.25047	5.86988
Non-Hodgkin lymphoma	Jordan	Incidence	All ages	Number	2021	830.006	1037.12	647.211
Non-Hodgkin lymphoma	Greenland	Incidence	Age-standardized	Rate	2021	7.26635	9.59146	5.94657
Non-Hodgkin lymphoma	Slovakia	Incidence	All ages	Number	2021	822.68	1013.16	612.723
Non-Hodgkin lymphoma	United States Virgin Islands	Incidence	Age-standardized	Rate	2021	7.21664	9.58758	5.40188
Non-Hodgkin lymphoma	Croatia	Incidence	All ages	Number	2021	794.815	941.303	663.096
Non-Hodgkin lymphoma	Republic of Korea	Incidence	Age-standardized	Rate	2021	7.12941	8.51423	4.897
Non-Hodgkin lymphoma	Republic of Côte d'Ivoire	Incidence	All ages	Number	2021	793.632	1057.01	567.746
Non-Hodgkin lymphoma	Samoa	Incidence	Age-standardized	Rate	2021	7.046	9.39539	5.5014
Non-Hodgkin lymphoma	Serbia	Incidence	All ages	Number	2021	788.619	939.757	624.168
Non-Hodgkin lymphoma	Qatar	Incidence	Age-standardized	Rate	2021	7.01566	9.0894	5.17225
Non-Hodgkin lymphoma	Ghana	Incidence	All ages	Number	2021	782.744	1002.18	563.542
Non-Hodgkin lymphoma	Poland	Incidence	Age-standardized	Rate	2021	7.00385	7.83091	6.31511
Non-Hodgkin lymphoma	Cameroon	Incidence	All ages	Number	2021	772.605	1026.8	542.634
Non-Hodgkin lymphoma	Taiwan (Province of China)	Incidence	Age-standardized	Rate	2021	7.00269	7.86537	6.15705
Non-Hodgkin lymphoma	Nepal	Incidence	All ages	Number	2021	755.679	1218.58	547.876
Non-Hodgkin lymphoma	Bahrain	Incidence	Age-standardized	Rate	2021	6.91569	8.5879	5.44225
Non-Hodgkin lymphoma	Uzbekistan	Incidence	All ages	Number	2021	744.83	918.498	595.963
Non-Hodgkin lymphoma	Pakistan	Incidence	Age-standardized	Rate	2021	6.86944	8.96791	5.31282
Non-Hodgkin lymphoma	Madagascar	Incidence	All ages	Number	2021	720.283	974.518	509.85
Non-Hodgkin lymphoma	Saint Kitts and Nevis	Incidence	Age-standardized	Rate	2021	6.707	8.0831	5.52207
Non-Hodgkin lymphoma	Puerto Rico	Incidence	All ages	Number	2021	707.638	858.519	582.158
Non-Hodgkin lymphoma	Trinidad and Tobago	Incidence	Age-standardized	Rate	2021	6.69417	8.41131	5.05341
Non-Hodgkin lymphoma	Libya	Incidence	All ages	Number	2021	702.387	941.912	515.488
Non-Hodgkin lymphoma	Bolivarian Republic of Venezuela	Incidence	Age-standardized	Rate	2021	6.67278	8.58442	5.10689
Non-Hodgkin lymphoma	Costa Rica	Incidence	All ages	Number	2021	662.163	761.882	567.809
Non-Hodgkin lymphoma	Argentina	Incidence	Age-standardized	Rate	2021	6.59486	7.27201	5.92496
Non-Hodgkin lymphoma	Singapore	Incidence	All ages	Number	2021	630.441	719.605	548.252
Non-Hodgkin lymphoma	South Sudan	Incidence	Age-standardized	Rate	2021	6.53917	8.944	4.51842
Non-Hodgkin lymphoma	Afghanistan	Incidence	All ages	Number	2021	562.819	948.3	366.892
Non-Hodgkin lymphoma	Chile	Incidence	Age-standardized	Rate	2021	6.53368	7.36695	5.80121
Non-Hodgkin lymphoma	Somalia	Incidence	All ages	Number	2021	535.74	744.469	361.9
Non-Hodgkin lymphoma	Rwanda	Incidence	Age-standardized	Rate	2021	6.47764	8.41525	4.85618
Non-Hodgkin lymphoma	Uruguay	Incidence	All ages	Number	2021	532.847	589.491	477.83
Non-Hodgkin lymphoma	Republic of Moldova	Incidence	Age-standardized	Rate	2021	6.44093	7.51737	5.57653
Non-Hodgkin lymphoma	Angola	Incidence	All ages	Number	2021	530.535	746.598	352.151
Non-Hodgkin lymphoma	Lesotho	Incidence	Age-standardized	Rate	2021	6.38027	8.68894	4.39835
Non-Hodgkin lymphoma	Cambodia	Incidence	All ages	Number	2021	528.442	774.027	388.562
Non-Hodgkin lymphoma	Antigua and Barbuda	Incidence	Age-standardized	Rate	2021	6.31471	6.87993	5.72153
Non-Hodgkin lymphoma	Syrian Arab Republic	Incidence	All ages	Number	2021	523.267	732.029	373.895
Non-Hodgkin lymphoma	Guam	Incidence	Age-standardized	Rate	2021	6.26076	7.72741	5.25278
Non-Hodgkin lymphoma	Rwanda	Incidence	All ages	Number	2021	520.936	696.68	382.018
Non-Hodgkin lymphoma	Eritrea	Incidence	Age-standardized	Rate	2021	6.15489	8.31413	4.50682
Non-Hodgkin lymphoma	Haiti	Incidence	All ages	Number	2021	517.174	746.277	352.269
Non-Hodgkin lymphoma	Comoros	Incidence	Age-standardized	Rate	2021	6.14247	8.57964	4.22617
Non-Hodgkin lymphoma	Kazakhstan	Incidence	All ages	Number	2021	514.692	606.989	433.663
Non-Hodgkin lymphoma	Iraq	Incidence	Age-standardized	Rate	2021	6.14064	7.8855	4.49698
Non-Hodgkin lymphoma	Yemen	Incidence	All ages	Number	2021	486.101	740.912	326.748
Non-Hodgkin lymphoma	United Arab Emirates	Incidence	Age-standardized	Rate	2021	6.0939	7.47985	4.76415
Non-Hodgkin lymphoma	Mozambique	Incidence	All ages	Number	2021	473.504	614.681	298.016
Non-Hodgkin lymphoma	Seychelles	Incidence	Age-standardized	Rate	2021	6.03625	6.99868	5.05627
Non-Hodgkin lymphoma	Burkina Faso	Incidence	All ages	Number	2021	418.987	527.225	307.471
Non-Hodgkin lymphoma	Namibia	Incidence	Age-standardized	Rate	2021	5.97131	8.10285	4.38969
Non-Hodgkin lymphoma	Lithuania	Incidence	All ages	Number	2021	392.666	461.218	333.447
Non-Hodgkin lymphoma	United Republic of Tanzania	Incidence	Age-standardized	Rate	2021	5.9439	7.56995	4.53426
Non-Hodgkin lymphoma	South Sudan	Incidence	All ages	Number	2021	375.298	511.017	251.63
Non-Hodgkin lymphoma	Montenegro	Incidence	Age-standardized	Rate	2021	5.94386	7.56102	4.66162
Non-Hodgkin lymphoma	Estonia	Incidence	All ages	Number	2021	374.395	437.503	313.287
Non-Hodgkin lymphoma	Djibouti	Incidence	Age-standardized	Rate	2021	5.91975	8.41304	4.08601
Non-Hodgkin lymphoma	Burundi	Incidence	All ages	Number	2021	358.374	523.113	248.6
Non-Hodgkin lymphoma	Mexico	Incidence	Age-standardized	Rate	2021	5.69872	6.35024	5.03359
Non-Hodgkin lymphoma	Dominican Republic	Incidence	All ages	Number	2021	327.02	421.81	249.324
Non-Hodgkin lymphoma	China	Incidence	Age-standardized	Rate	2021	5.5252	6.68403	4.36036
Non-Hodgkin lymphoma	Panama	Incidence	All ages	Number	2021	326.475	397.645	259.617
Non-Hodgkin lymphoma	Somalia	Incidence	Age-standardized	Rate	2021	5.50418	7.41644	3.82615
Non-Hodgkin lymphoma	Republic of Moldova	Incidence	All ages	Number	2021	325.026	380.056	281.039
Non-Hodgkin lymphoma	South Africa	Incidence	Age-standardized	Rate	2021	5.45875	6.0826	4.33093
Non-Hodgkin lymphoma	Kuwait	Incidence	All ages	Number	2021	322.861	389.623	257.027
Non-Hodgkin lymphoma	Haiti	Incidence	Age-standardized	Rate	2021	5.45292	7.90604	3.82016
Non-Hodgkin lymphoma	Cyprus	Incidence	All ages	Number	2021	319.919	383.069	250.091
Non-Hodgkin lymphoma	Serbia	Incidence	Age-standardized	Rate	2021	5.40159	6.41239	4.33494
Non-Hodgkin lymphoma	United Arab Emirates	Incidence	All ages	Number	2021	315.656	402.334	246.252
Non-Hodgkin lymphoma	Republic of Nauru	Incidence	Age-standardized	Rate	2021	5.31862	7.2546	3.6098
Non-Hodgkin lymphoma	Paraguay	Incidence	All ages	Number	2021	313.567	405.502	237.788
Non-Hodgkin lymphoma	Gabon	Incidence	Age-standardized	Rate	2021	5.22016	7.18846	3.79798
Non-Hodgkin lymphoma	Senegal	Incidence	All ages	Number	2021	294.468	384.722	215.534
Non-Hodgkin lymphoma	Brazil	Incidence	Age-standardized	Rate	2021	5.21535	5.49776	4.89519
Non-Hodgkin lymphoma	El Salvador	Incidence	All ages	Number	2021	285.115	358.33	214.589
Non-Hodgkin lymphoma	Ethiopia	Incidence	Age-standardized	Rate	2021	5.21262	7.10802	3.8387
Non-Hodgkin lymphoma	Jamaica	Incidence	All ages	Number	2021	281.568	370.123	218.345
Non-Hodgkin lymphoma	Thailand	Incidence	Age-standardized	Rate	2021	5.19444	7.34781	3.95913
Non-Hodgkin lymphoma	Niger	Incidence	All ages	Number	2021	275.658	398.706	166.144
Non-Hodgkin lymphoma	Romania	Incidence	Age-standardized	Rate	2021	5.15496	5.98507	4.43446
Non-Hodgkin lymphoma	Bosnia and Herzegovina	Incidence	All ages	Number	2021	275.223	351.905	192.724
Non-Hodgkin lymphoma	Burundi	Incidence	Age-standardized	Rate	2021	5.11969	6.93965	3.75337
Non-Hodgkin lymphoma	Guatemala	Incidence	All ages	Number	2021	273.615	317.784	232.142
Non-Hodgkin lymphoma	Bosnia and Herzegovina	Incidence	Age-standardized	Rate	2021	5.08214	6.46041	3.56674
Non-Hodgkin lymphoma	Latvia	Incidence	All ages	Number	2021	262.896	311.242	217.561
Non-Hodgkin lymphoma	Paraguay	Incidence	Age-standardized	Rate	2021	5.07636	6.55139	3.82973
Non-Hodgkin lymphoma	Chad	Incidence	All ages	Number	2021	262.835	364.542	175.121
Non-Hodgkin lymphoma	Morocco	Incidence	Age-standardized	Rate	2021	5.00056	6.29635	3.75015
Non-Hodgkin lymphoma	Georgia	Incidence	All ages	Number	2021	251.762	305.905	206.498
Non-Hodgkin lymphoma	Socialist Republic of Viet Nam	Incidence	Age-standardized	Rate	2021	4.98951	7.02644	3.78063
Non-Hodgkin lymphoma	Tajikistan	Incidence	All ages	Number	2021	242.36	315.513	182.452
Non-Hodgkin lymphoma	Algeria	Incidence	Age-standardized	Rate	2021	4.94381	6.27282	3.91812
Non-Hodgkin lymphoma	Eritrea	Incidence	All ages	Number	2021	234.357	329.047	162.674
Non-Hodgkin lymphoma	Georgia	Incidence	Age-standardized	Rate	2021	4.94094	5.95265	4.09415
Non-Hodgkin lymphoma	Benin	Incidence	All ages	Number	2021	230.971	294.914	164.475
Non-Hodgkin lymphoma	Republic of Côte d'Ivoire	Incidence	Age-standardized	Rate	2021	4.91262	6.34665	3.61942
Non-Hodgkin lymphoma	Mali	Incidence	All ages	Number	2021	229.458	318.85	167.378
Non-Hodgkin lymphoma	Palestine	Incidence	Age-standardized	Rate	2021	4.90829	5.8635	3.9429
Non-Hodgkin lymphoma	Oman	Incidence	All ages	Number	2021	225.122	290.186	172.847
Non-Hodgkin lymphoma	Suriname	Incidence	Age-standardized	Rate	2021	4.88784	6.22711	3.67799
Non-Hodgkin lymphoma	Guinea	Incidence	All ages	Number	2021	211.627	297.523	148.865
Non-Hodgkin lymphoma	Malaysia	Incidence	Age-standardized	Rate	2021	4.81236	6.5576	3.92383
Non-Hodgkin lymphoma	Azerbaijan	Incidence	All ages	Number	2021	199.282	270.176	143.979
Non-Hodgkin lymphoma	American Samoa	Incidence	Age-standardized	Rate	2021	4.78569	6.10207	3.60972
Non-Hodgkin lymphoma	Nicaragua	Incidence	All ages	Number	2021	182.091	221.647	149.311
Non-Hodgkin lymphoma	El Salvador	Incidence	Age-standardized	Rate	2021	4.59998	5.79339	3.46056
Non-Hodgkin lymphoma	Lao People's Democratic Republic	Incidence	All ages	Number	2021	169.53	259.133	120.302
Non-Hodgkin lymphoma	Northern Mariana Islands	Incidence	Age-standardized	Rate	2021	4.43972	5.1147	3.62078
Non-Hodgkin lymphoma	Papua New Guinea	Incidence	All ages	Number	2021	168.228	240.627	115.107
Non-Hodgkin lymphoma	The former Yugoslav Republic of Macedonia	Incidence	Age-standardized	Rate	2021	4.43411	5.5021	3.43036
Non-Hodgkin lymphoma	Togo	Incidence	All ages	Number	2021	167.649	220.418	118.55
Non-Hodgkin lymphoma	Equatorial Guinea	Incidence	Age-standardized	Rate	2021	4.43111	6.47809	2.83248
Non-Hodgkin lymphoma	Honduras	Incidence	All ages	Number	2021	165.298	251.473	116.648
Non-Hodgkin lymphoma	Madagascar	Incidence	Age-standardized	Rate	2021	4.42985	6.07448	3.16661
Non-Hodgkin lymphoma	Palestine	Incidence	All ages	Number	2021	161.953	195.684	130.059
Non-Hodgkin lymphoma	Republic of Cabo Verde	Incidence	Age-standardized	Rate	2021	4.4029	5.80404	2.52508
Non-Hodgkin lymphoma	Sierra Leone	Incidence	All ages	Number	2021	155.269	207.365	112.257
Non-Hodgkin lymphoma	Ukraine	Incidence	Age-standardized	Rate	2021	4.35649	5.66581	3.25135
Non-Hodgkin lymphoma	Congo	Incidence	All ages	Number	2021	149.012	208.836	109.707
Non-Hodgkin lymphoma	Republic of the Gambia	Incidence	Age-standardized	Rate	2021	4.33885	5.69351	3.0936
Non-Hodgkin lymphoma	The former Yugoslav Republic of Macedonia	Incidence	All ages	Number	2021	134.415	169.336	103.89
Non-Hodgkin lymphoma	Congo	Incidence	Age-standardized	Rate	2021	4.31329	6.04154	3.20356
Non-Hodgkin lymphoma	Armenia	Incidence	All ages	Number	2021	132.11	158.555	107.053
Non-Hodgkin lymphoma	Botswana	Incidence	Age-standardized	Rate	2021	4.11882	5.67083	3.08405
Non-Hodgkin lymphoma	Malta	Incidence	All ages	Number	2021	132.014	154.431	112.622
Non-Hodgkin lymphoma	Islamic Republic of Iran	Incidence	Age-standardized	Rate	2021	4.09365	4.70186	3.20496
Non-Hodgkin lymphoma	Luxembourg	Incidence	All ages	Number	2021	129.779	150.976	111.526
Non-Hodgkin lymphoma	Federated States of Micronesia	Incidence	Age-standardized	Rate	2021	3.99174	5.29461	2.87665
Non-Hodgkin lymphoma	Qatar	Incidence	All ages	Number	2021	122.997	163.637	89.1271
Non-Hodgkin lymphoma	Mozambique	Incidence	Age-standardized	Rate	2021	3.92845	5.21345	2.05904
Non-Hodgkin lymphoma	Trinidad and Tobago	Incidence	All ages	Number	2021	118.256	148.71	88.8064
Non-Hodgkin lymphoma	Cameroon	Incidence	Age-standardized	Rate	2021	3.91086	5.17527	2.81359
Non-Hodgkin lymphoma	Central African Republic	Incidence	All ages	Number	2021	114.473	157.871	80.346
Non-Hodgkin lymphoma	Cook Islands	Incidence	Age-standardized	Rate	2021	3.84199	5.15887	2.79181
Non-Hodgkin lymphoma	Liberia	Incidence	All ages	Number	2021	114.229	151.547	78.7297
Non-Hodgkin lymphoma	Kenya	Incidence	Age-standardized	Rate	2021	3.83202	4.7731	3.0343
Non-Hodgkin lymphoma	Kyrgyzstan	Incidence	All ages	Number	2021	109.92	140.56	84.0931
Non-Hodgkin lymphoma	Cambodia	Incidence	Age-standardized	Rate	2021	3.81402	5.57361	2.82317
Non-Hodgkin lymphoma	Iceland	Incidence	All ages	Number	2021	103.873	122.432	88.1649
Non-Hodgkin lymphoma	Syrian Arab Republic	Incidence	Age-standardized	Rate	2021	3.79822	5.32511	2.75431
Non-Hodgkin lymphoma	Namibia	Incidence	All ages	Number	2021	102.056	142.671	73.2658
Non-Hodgkin lymphoma	Mauritius	Incidence	Age-standardized	Rate	2021	3.73958	4.02769	3.40227
Non-Hodgkin lymphoma	Albania	Incidence	All ages	Number	2021	86.9485	114.138	64.2756
Non-Hodgkin lymphoma	Guinea-Bissau	Incidence	Age-standardized	Rate	2021	3.7098	4.68228	2.80516
Non-Hodgkin lymphoma	Mauritania	Incidence	All ages	Number	2021	84.3564	111.097	59.5451
Non-Hodgkin lymphoma	Central African Republic	Incidence	Age-standardized	Rate	2021	3.66878	5.01271	2.73895
Non-Hodgkin lymphoma	Lesotho	Incidence	All ages	Number	2021	84.2501	113.986	57.0181
Non-Hodgkin lymphoma	Guyana	Incidence	Age-standardized	Rate	2021	3.63777	4.63755	2.76228
Non-Hodgkin lymphoma	Bahrain	Incidence	All ages	Number	2021	79.7862	101.136	62.4118
Non-Hodgkin lymphoma	Ghana	Incidence	Age-standardized	Rate	2021	3.58694	4.61691	2.56036
Non-Hodgkin lymphoma	Botswana	Incidence	All ages	Number	2021	76.4484	106.935	55.9459
Non-Hodgkin lymphoma	Afghanistan	Incidence	Age-standardized	Rate	2021	3.57763	5.91839	2.34725
Non-Hodgkin lymphoma	Gabon	Incidence	All ages	Number	2021	64.8062	88.7052	46.1244
Non-Hodgkin lymphoma	Marshall Islands	Incidence	Age-standardized	Rate	2021	3.54199	4.85868	2.50425
Non-Hodgkin lymphoma	Mauritius	Incidence	All ages	Number	2021	64.1307	68.9744	57.8003
Non-Hodgkin lymphoma	Armenia	Incidence	Age-standardized	Rate	2021	3.44043	4.0814	2.78419
Non-Hodgkin lymphoma	Turkmenistan	Incidence	All ages	Number	2021	63.2859	84.106	47.9006
Non-Hodgkin lymphoma	Tuvalu	Incidence	Age-standardized	Rate	2021	3.43653	4.35895	2.71731
Non-Hodgkin lymphoma	Mongolia	Incidence	All ages	Number	2021	61.9158	81.5925	46.928
Non-Hodgkin lymphoma	Nigeria	Incidence	Age-standardized	Rate	2021	3.39363	4.38382	2.36234
Non-Hodgkin lymphoma	Republic of the Gambia	Incidence	All ages	Number	2021	59.4125	78.0036	42.4429
Non-Hodgkin lymphoma	Sao Tome and Principe	Incidence	Age-standardized	Rate	2021	3.38151	4.42828	2.51796
Non-Hodgkin lymphoma	Kingdom of Eswatini	Incidence	All ages	Number	2021	58.585	84.5917	36.0285
Non-Hodgkin lymphoma	Sri Lanka	Incidence	Age-standardized	Rate	2021	3.37875	4.67089	2.29793
Non-Hodgkin lymphoma	Barbados	Incidence	All ages	Number	2021	53.4904	68.5576	41.0675
Non-Hodgkin lymphoma	Liberia	Incidence	Age-standardized	Rate	2021	3.35876	4.39482	2.35737
Non-Hodgkin lymphoma	Montenegro	Incidence	All ages	Number	2021	52.3654	66.9319	40.8005
Non-Hodgkin lymphoma	Nicaragua	Incidence	Age-standardized	Rate	2021	3.34189	4.07714	2.73364
Non-Hodgkin lymphoma	Djibouti	Incidence	All ages	Number	2021	47.0237	68.5409	31.0605
Non-Hodgkin lymphoma	Fiji	Incidence	Age-standardized	Rate	2021	3.27595	4.26986	2.3462
Non-Hodgkin lymphoma	Guinea-Bissau	Incidence	All ages	Number	2021	43.0809	54.718	32.3755
Non-Hodgkin lymphoma	Sudan	Incidence	Age-standardized	Rate	2021	3.20537	4.84032	2.24541
Non-Hodgkin lymphoma	Equatorial Guinea	Incidence	All ages	Number	2021	34.3702	52.0401	20.9206
Non-Hodgkin lymphoma	Angola	Incidence	Age-standardized	Rate	2021	3.17318	4.58384	2.08324
Non-Hodgkin lymphoma	Comoros	Incidence	All ages	Number	2021	34.2876	47.4564	23.6085
Non-Hodgkin lymphoma	Bhutan	Incidence	Age-standardized	Rate	2021	3.17297	5.42213	2.07824
Non-Hodgkin lymphoma	Brunei Darussalam	Incidence	All ages	Number	2021	31.727	37.3121	26.4342
Non-Hodgkin lymphoma	Togo	Incidence	Age-standardized	Rate	2021	3.11605	4.12306	2.23398
Non-Hodgkin lymphoma	Commonwealth of the Bahamas	Incidence	All ages	Number	2021	30.9938	38.9645	24.4478
Non-Hodgkin lymphoma	Democratic People's Republic of Korea	Incidence	Age-standardized	Rate	2021	3.10666	4.51453	2.28747
Non-Hodgkin lymphoma	Suriname	Incidence	All ages	Number	2021	30.6106	38.9972	22.9604
Non-Hodgkin lymphoma	Lao People's Democratic Republic	Incidence	Age-standardized	Rate	2021	3.09178	4.74928	2.22476
Non-Hodgkin lymphoma	Andorra	Incidence	All ages	Number	2021	30.4585	41.4043	19.7827
Non-Hodgkin lymphoma	Dominican Republic	Incidence	Age-standardized	Rate	2021	3.09119	3.99127	2.35411
Non-Hodgkin lymphoma	Fiji	Incidence	All ages	Number	2021	27.0181	35.6328	19.0529
Non-Hodgkin lymphoma	India	Incidence	Age-standardized	Rate	2021	3.07681	3.52726	2.71532
Non-Hodgkin lymphoma	Guyana	Incidence	All ages	Number	2021	25.7955	33.1324	19.4116
Non-Hodgkin lymphoma	Philippines	Incidence	Age-standardized	Rate	2021	3.07033	3.8781	2.5724
Non-Hodgkin lymphoma	Republic of Cabo Verde	Incidence	All ages	Number	2021	22.4477	29.8302	12.3121
Non-Hodgkin lymphoma	Nepal	Incidence	Age-standardized	Rate	2021	3.02125	4.81432	2.19829
Non-Hodgkin lymphoma	Timor-Leste	Incidence	All ages	Number	2021	21.6034	30.3052	16.2935
Non-Hodgkin lymphoma	Myanmar	Incidence	Age-standardized	Rate	2021	2.97633	4.3116	2.13675
Non-Hodgkin lymphoma	Bhutan	Incidence	All ages	Number	2021	20.4158	34.9814	13.4014
Non-Hodgkin lymphoma	Democratic Republic of the Congo	Incidence	Age-standardized	Rate	2021	2.97331	4.26372	2.06468
Non-Hodgkin lymphoma	Saint Lucia	Incidence	All ages	Number	2021	19.8451	24.1219	16.0483
Non-Hodgkin lymphoma	Mauritania	Incidence	Age-standardized	Rate	2021	2.94126	3.87139	2.07185
Non-Hodgkin lymphoma	Grenada	Incidence	All ages	Number	2021	18.7756	21.5569	15.9113
Non-Hodgkin lymphoma	Solomon Islands	Incidence	Age-standardized	Rate	2021	2.9132	3.97218	2.12542
Non-Hodgkin lymphoma	Bermuda	Incidence	All ages	Number	2021	15.9405	20.1587	12.9802
Non-Hodgkin lymphoma	Belize	Incidence	Age-standardized	Rate	2021	2.90186	3.35112	2.56109
Non-Hodgkin lymphoma	Principality of Monaco	Incidence	All ages	Number	2021	14.6544	19.4549	10.1557
Non-Hodgkin lymphoma	Burkina Faso	Incidence	Age-standardized	Rate	2021	2.89756	3.71355	2.1351
Non-Hodgkin lymphoma	Solomon Islands	Incidence	All ages	Number	2021	14.4433	19.483	10.3649
Non-Hodgkin lymphoma	Indonesia	Incidence	Age-standardized	Rate	2021	2.86501	4.15607	2.12459
Non-Hodgkin lymphoma	Saint Vincent and the Grenadines	Incidence	All ages	Number	2021	14.0187	16.1813	12.2239
Non-Hodgkin lymphoma	Senegal	Incidence	Age-standardized	Rate	2021	2.85889	3.74076	2.14291
Non-Hodgkin lymphoma	Republic of San Marino	Incidence	All ages	Number	2021	11.8792	16.89	7.87516
Non-Hodgkin lymphoma	Republic of Palau	Incidence	Age-standardized	Rate	2021	2.8258	3.52592	2.19705
Non-Hodgkin lymphoma	Samoa	Incidence	All ages	Number	2021	11.7753	15.9099	9.09718
Non-Hodgkin lymphoma	Tajikistan	Incidence	Age-standardized	Rate	2021	2.80422	3.64283	2.11673
Non-Hodgkin lymphoma	Guam	Incidence	All ages	Number	2021	10.8531	13.3639	9.21045
Non-Hodgkin lymphoma	Vanuatu	Incidence	Age-standardized	Rate	2021	2.75857	3.55746	2.16358
Non-Hodgkin lymphoma	Belize	Incidence	All ages	Number	2021	10.321	11.9172	9.06955
Non-Hodgkin lymphoma	Egypt	Incidence	Age-standardized	Rate	2021	2.73156	5.5104	1.92241
Non-Hodgkin lymphoma	Maldives	Incidence	All ages	Number	2021	9.24398	11.2904	7.19145
Non-Hodgkin lymphoma	Bangladesh	Incidence	Age-standardized	Rate	2021	2.70309	3.9175	1.98284
Non-Hodgkin lymphoma	United States Virgin Islands	Incidence	All ages	Number	2021	9.19334	12.1869	6.83474
Non-Hodgkin lymphoma	Benin	Incidence	Age-standardized	Rate	2021	2.70305	3.4044	2.01427
Non-Hodgkin lymphoma	Tonga	Incidence	All ages	Number	2021	8.1201	11.4476	5.94118
Non-Hodgkin lymphoma	Sierra Leone	Incidence	Age-standardized	Rate	2021	2.69724	3.56601	1.99902
Non-Hodgkin lymphoma	Dominica	Incidence	All ages	Number	2021	8.11517	10.8376	6.4127
Non-Hodgkin lymphoma	Kazakhstan	Incidence	Age-standardized	Rate	2021	2.67365	3.1405	2.26701
Non-Hodgkin lymphoma	Seychelles	Incidence	All ages	Number	2021	7.10423	8.23854	5.88977
Non-Hodgkin lymphoma	Guinea	Incidence	Age-standardized	Rate	2021	2.57012	3.4004	1.86684
Non-Hodgkin lymphoma	Antigua and Barbuda	Incidence	All ages	Number	2021	6.59266	7.24991	5.92493
Non-Hodgkin lymphoma	Yemen	Incidence	Age-standardized	Rate	2021	2.54287	3.87238	1.69075
Non-Hodgkin lymphoma	Vanuatu	Incidence	All ages	Number	2021	6.35971	8.2208	4.92063
Non-Hodgkin lymphoma	Chad	Incidence	Age-standardized	Rate	2021	2.44189	3.3927	1.66053
Non-Hodgkin lymphoma	Sao Tome and Principe	Incidence	All ages	Number	2021	4.93313	6.74802	3.47922
Non-Hodgkin lymphoma	Honduras	Incidence	Age-standardized	Rate	2021	2.36764	3.59675	1.68772
Non-Hodgkin lymphoma	Greenland	Incidence	All ages	Number	2021	4.87805	6.45201	3.96475
Non-Hodgkin lymphoma	Albania	Incidence	Age-standardized	Rate	2021	2.36726	3.09579	1.76073
Non-Hodgkin lymphoma	Saint Kitts and Nevis	Incidence	All ages	Number	2021	4.58746	5.57402	3.68278
Non-Hodgkin lymphoma	Uzbekistan	Incidence	Age-standardized	Rate	2021	2.31964	2.86281	1.85466
Non-Hodgkin lymphoma	Federated States of Micronesia	Incidence	All ages	Number	2021	3.42763	4.60348	2.43152
Non-Hodgkin lymphoma	Guatemala	Incidence	Age-standardized	Rate	2021	2.20502	2.56547	1.87251
Non-Hodgkin lymphoma	American Samoa	Incidence	All ages	Number	2021	2.24128	2.84918	1.67982
Non-Hodgkin lymphoma	Maldives	Incidence	Age-standardized	Rate	2021	2.19046	2.64549	1.74998
Non-Hodgkin lymphoma	Northern Mariana Islands	Incidence	All ages	Number	2021	2.12548	2.4716	1.71479
Non-Hodgkin lymphoma	Timor-Leste	Incidence	Age-standardized	Rate	2021	2.17435	3.07247	1.61141
Non-Hodgkin lymphoma	Marshall Islands	Incidence	All ages	Number	2021	1.60299	2.23628	1.12645
Non-Hodgkin lymphoma	Papua New Guinea	Incidence	Age-standardized	Rate	2021	2.10595	3.11517	1.45366
Non-Hodgkin lymphoma	Kiribati	Incidence	All ages	Number	2021	0.777319	1.05801	0.425861
Non-Hodgkin lymphoma	Mongolia	Incidence	Age-standardized	Rate	2021	2.09943	2.7656	1.59788
Non-Hodgkin lymphoma	Cook Islands	Incidence	All ages	Number	2021	0.767113	1.00588	0.569429
Non-Hodgkin lymphoma	Niger	Incidence	Age-standardized	Rate	2021	1.89303	2.70122	1.2029
Non-Hodgkin lymphoma	Republic of Palau	Incidence	All ages	Number	2021	0.536406	0.670811	0.414811
Non-Hodgkin lymphoma	Azerbaijan	Incidence	Age-standardized	Rate	2021	1.84839	2.49444	1.32769
Non-Hodgkin lymphoma	Republic of Nauru	Incidence	All ages	Number	2021	0.456139	0.626071	0.302193
Non-Hodgkin lymphoma	Kyrgyzstan	Incidence	Age-standardized	Rate	2021	1.81821	2.2998	1.40015
Non-Hodgkin lymphoma	Tuvalu	Incidence	All ages	Number	2021	0.386221	0.495046	0.301516
Non-Hodgkin lymphoma	Mali	Incidence	Age-standardized	Rate	2021	1.68695	2.1291	1.28693
Non-Hodgkin lymphoma	Republic of Niue	Incidence	All ages	Number	2021	0.144831	0.187368	0.111938
Non-Hodgkin lymphoma	Turkmenistan	Incidence	Age-standardized	Rate	2021	1.30659	1.72182	0.989831
Non-Hodgkin lymphoma	Tokelau	Incidence	All ages	Number	2021	0.103491	0.143172	0.0742348
Non-Hodgkin lymphoma	Kiribati	Incidence	Age-standardized	Rate	2021	0.822304	1.10558	0.470171

## Sheet: Table S10
Location	1990 prevalent cases (95% CI)	1990 ASPR (95% CI)	2021 prevalent cases (95% CI)	2021 ASPR (95% CI)	EAPC (95% CI)
Global	122732 (93684-161906)	2.52 (2-3.19)	204430 (176440-233355)	2.5 (2.15-2.86)	-0.01 (-0.15 to 0.13)
High SDI	42494 (40540-44342)	4.25 (4.05-4.43)	79790 (73346-84191)	4.57 (4.28-4.81)	0.39 (0.19 to 0.59)
High-middle SDI	26624 (18904-34362)	2.57 (1.81-3.33)	35935 (29546-41304)	2.35 (1.88-2.75)	-0.44 (-0.59 to -0.29)
Middle SDI	32783 (21383-49955)	1.97 (1.31-2.91)	47190 (37867-58691)	1.87 (1.5-2.34)	-0.29 (-0.4 to -0.17)
Low-middle SDI	15712 (9977-27646)	1.41 (0.9-2.28)	30138 (22640-41172)	1.66 (1.26-2.28)	0.59 (0.49 to 0.68)
Low SDI	4998 (2204-10125)	1.02 (0.48-1.77)	11173 (6733-14817)	1.13 (0.71-1.48)	0.28 (0.24 to 0.33)
Andean Latin America	737 (521-1102)	1.99 (1.46-2.86)	1573 (1080-2024)	2.44 (1.68-3.13)	0.99 (0.79 to 1.19)
Australasia	729 (672-792)	3.33 (3.07-3.62)	1814 (1631-2008)	4.03 (3.64-4.47)	0.43 (0.01 to 0.85)
Caribbean	747 (618-1002)	2.17 (1.83-2.82)	1174 (947-1474)	2.41 (1.92-3.1)	0.49 (0.41 to 0.56)
Central Asia	1478 (1224-1748)	2.05 (1.72-2.4)	1981 (1673-2347)	2.05 (1.74-2.42)	0.04 (-0.07 to 0.15)
Central Europe	2774 (2572-2966)	2.07 (1.92-2.22)	4132 (3754-4492)	2.45 (2.22-2.67)	0.87 (0.68 to 1.06)
Central Latin America	3057 (2889-3232)	1.88 (1.79-1.98)	5836 (5192-6573)	2.29 (2.03-2.59)	0.52 (0.39 to 0.65)
Central Sub-Saharan Africa	403 (189-820)	0.82 (0.42-1.38)	963 (524-1336)	0.86 (0.49-1.21)	0.22 (0.16 to 0.28)
East Asia	26438 (13339-43925)	2.26 (1.15-3.71)	25763 (18031-36001)	1.66 (1.16-2.32)	-1.44 (-1.68 to -1.19)
Eastern Europe	5073 (4688-5604)	2.19 (2.01-2.43)	4985 (4564-5442)	1.95 (1.8-2.12)	-0.54 (-0.67 to -0.4)
Eastern Sub-Saharan Africa	1831 (763-3515)	0.91 (0.41-1.54)	3799 (2028-5310)	0.95 (0.54-1.33)	0.11 (0.06 to 0.16)
High-income Asia Pacific	5162 (4658-5729)	2.82 (2.51-3.15)	7637 (6725-8459)	2.45 (2.12-2.74)	-0.23 (-0.42 to -0.04)
High-income North America	14274 (13616-14792)	4.36 (4.17-4.5)	28800 (26580-30263)	5.09 (4.77-5.32)	0.63 (0.35 to 0.92)
North Africa and Middle East	8564 (5399-13127)	2.89 (1.88-4.15)	16618 (12040-22299)	2.89 (2.12-3.89)	0.11 (0.05 to 0.17)
Oceania	163 (78-236)	2.64 (1.27-3.78)	371 (192-508)	2.79 (1.42-3.84)	0.13 (0.07 to 0.18)
South Asia	11834 (7084-21551)	1.12 (0.69-1.85)	23131 (17307-31530)	1.31 (0.99-1.79)	0.47 (0.37 to 0.57)
Southeast Asia	10629 (6973-17015)	2.52 (1.7-3.74)	20632 (14776-25337)	2.97 (2.14-3.66)	0.46 (0.31 to 0.6)
Southern Latin America	1140 (1044-1282)	2.33 (2.13-2.62)	1828 (1642-2031)	2.44 (2.18-2.76)	0.35 (0.1 to 0.6)
Southern Sub-Saharan Africa	632 (388-903)	1.47 (0.93-2.05)	1273 (861-1796)	1.73 (1.18-2.41)	0.58 (0.38 to 0.77)
Tropical Latin America	3293 (3122-3481)	2.32 (2.21-2.43)	5963 (5607-6363)	2.46 (2.31-2.63)	0.31 (0.12 to 0.5)
Western Europe	22930 (21658-24214)	4.85 (4.61-5.12)	44045 (39827-47453)	5.71 (5.28-6.06)	0.66 (0.49 to 0.83)
Western Sub-Saharan Africa	847 (378-1795)	0.4 (0.2-0.7)	2111 (1121-2958)	0.44 (0.26-0.59)	0.46 (0.37 to 0.55)

## Sheet: Table S11
Location	1990 Death cases (95% CI)	1990 ASDR (95% CI)	2021 Death cases (95% CI)	2021 ASDR (95% CI)	EAPC (95% CI)
Global	74918 (58730-94714)	1.69 (1.36-2.08)	130189 (113625-149386)	1.57 (1.37-1.8)	-0.21 (-0.29 to -0.14)
High SDI	24617 (23487-25534)	2.33 (2.22-2.41)	47189 (42904-49838)	2.31 (2.13-2.43)	0.13 (0 to 0.26)
High-middle SDI	17930 (13566-21776)	1.77 (1.35-2.15)	26275 (22370-29544)	1.49 (1.26-1.69)	-0.61 (-0.69 to -0.52)
Middle SDI	19742 (13362-28731)	1.42 (1.01-2)	31807 (26107-39669)	1.24 (1.02-1.55)	-0.55 (-0.62 to -0.48)
Low-middle SDI	9556 (6251-15762)	1.09 (0.74-1.65)	18801 (14556-25893)	1.18 (0.93-1.62)	0.31 (0.27 to 0.35)
Low SDI	2988 (1372-5392)	0.83 (0.43-1.29)	5972 (3646-7889)	0.81 (0.51-1.08)	-0.11 (-0.17 to -0.05)
Andean Latin America	451 (326-637)	1.53 (1.15-2.09)	1037 (728-1307)	1.69 (1.19-2.13)	0.66 (0.54 to 0.79)
Australasia	526 (491-562)	2.29 (2.13-2.43)	1519 (1358-1668)	2.82 (2.55-3.09)	0.53 (0.27 to 0.8)
Caribbean	480 (416-601)	1.56 (1.38-1.88)	809 (680-963)	1.58 (1.32-1.92)	0.25 (0.14 to 0.37)
Central Asia	822 (708-956)	1.28 (1.12-1.48)	1081 (940-1270)	1.19 (1.04-1.39)	-0.08 (-0.17 to 0.02)
Central Europe	2446 (2287-2643)	1.73 (1.61-1.86)	3940 (3590-4276)	1.91 (1.74-2.08)	0.69 (0.55 to 0.83)
Central Latin America	1732 (1661-1810)	1.31 (1.27-1.37)	3792 (3378-4222)	1.51 (1.34-1.68)	0.32 (0.23 to 0.41)
Central Sub-Saharan Africa	249 (123-433)	0.72 (0.36-1.06)	533 (294-750)	0.65 (0.38-0.95)	-0.26 (-0.35 to -0.17)
East Asia	15430 (8480-24005)	1.45 (0.82-2.19)	16506 (11574-22715)	0.91 (0.64-1.27)	-1.89 (-2.11 to -1.68)
Eastern Europe	3586 (3306-3955)	1.44 (1.33-1.58)	3914 (3587-4265)	1.28 (1.18-1.39)	-0.41 (-0.55 to -0.27)
Eastern Sub-Saharan Africa	1008 (439-1806)	0.7 (0.33-1.07)	1858 (993-2669)	0.64 (0.37-0.91)	-0.33 (-0.39 to -0.27)
High-income Asia Pacific	3861 (3627-4209)	2.01 (1.87-2.2)	7072 (6112-7720)	1.62 (1.42-1.75)	-0.43 (-0.61 to -0.26)
High-income North America	9677 (9127-9985)	2.8 (2.66-2.89)	18371 (16624-19212)	2.85 (2.61-2.97)	0.12 (-0.06 to 0.31)
North Africa and Middle East	5541 (3723-7974)	2.4 (1.68-3.3)	10653 (7891-14415)	2.15 (1.6-2.94)	-0.21 (-0.29 to -0.13)
Oceania	95 (45-133)	2.09 (1.01-2.93)	196 (102-277)	1.91 (0.97-2.73)	-0.27 (-0.35 to -0.2)
South Asia	7146 (4461-11772)	0.87 (0.55-1.32)	14566 (11116-20179)	0.92 (0.69-1.28)	0.12 (0.04 to 0.19)
Southeast Asia	6870 (4692-10216)	2.05 (1.38-2.9)	13884 (9870-16855)	2.12 (1.53-2.58)	0.04 (-0.03 to 0.11)
Southern Latin America	861 (799-932)	1.81 (1.67-1.96)	1481 (1371-1609)	1.8 (1.67-1.96)	0.24 (0.02 to 0.47)
Southern Sub-Saharan Africa	437 (280-612)	1.28 (0.83-1.79)	880 (603-1214)	1.39 (0.94-1.92)	0.34 (0.17 to 0.51)
Tropical Latin America	2099 (2027-2175)	1.78 (1.71-1.84)	4590 (4274-4835)	1.85 (1.72-1.95)	0.28 (0.15 to 0.41)
Western Europe	11123 (10603-11519)	2.08 (1.99-2.14)	22485 (20222-23904)	2.43 (2.23-2.56)	0.7 (0.59 to 0.81)
Western Sub-Saharan Africa	476 (229-863)	0.32 (0.17-0.48)	1021 (571-1358)	0.31 (0.2-0.4)	0.03 (-0.04 to 0.09)

[truncated: 18 more sheets: Table S12, Table S13, Table S14, Table S15, Table S16, Table S17, Table S18, Table S19, Table S20, Table S21, Table S22, Table S23, Table S24, Table S25, Table S26, Table S27, Table S28, Table S29]
